# Supplementary material for: Shared Neurodevelopmental Perturbations Can Lead to Intellectual Disability in Individuals with Distinct Rare Chromosome Duplications
Source: Genes (Basel). 2021 Apr 23;12(5):632. doi: 10.3390/genes12050632 (PMC8146713; doi:10.3390/genes12050632)
Supplement: Supplementary file 1 [file genes-12-00632-s001.zip]

Archive with 2 entries (2 files):
- Supplementary material/S1 rev MR.pdf
- Supplementary material/S2 rev MR.xlsx
