# Supplementary material for: Shared Neurodevelopmental Perturbations Can Lead to Intellectual Disability in Individuals with Distinct Rare Chromosome Duplications
Source: Genes (Basel). 2021 Apr 23;12(5):632. doi: 10.3390/genes12050632 (PMC8146713; doi:10.3390/genes12050632)
Supplement: Supplementary file 1 [file genes-12-00632-s001.zip › Supplementary material/S2 rev MR.xlsx]

## Sheet: Table-1
UCSC genes - hg19.knownCanonical. List of proteins present in the human interactome from duplicated regions
dup 8q24.13q24.3 (chr8:126,397,316-143,577,971)
ADCY8	Adenylate Cyclase 8
PTK2	Protein Tyrosine Kinase 2
NDRG1	N-Myc Downstream Regulated 1
PCAT1	Prostate Cancer Associated Transcript 1
EFR3A	EFR3 Homolog A
MYC	MYC Proto-Oncogene, BHLH Transcription Factor
KCNK9	Potassium Two Pore Domain Channel Subfamily K Member 9
KCNQ3	Potassium Voltage-Gated Channel Subfamily Q Member 3
GPR20	G Protein-Coupled Receptor 20
ZFAT	Zinc Finger And AT-Hook Domain Containing
OC90	Otoconin 90
ASAP1	ArfGAP With SH3 Domain, Ankyrin Repeat And PH Domain 1
LRATD2	Homolog, SMC5-SMC6 Complex SUMO Ligase
TRIB1	Tribbles Pseudokinase 1
LRRC6	Leucine Rich Repeat Containing 6
ADGRB1	Adhesion G Protein-Coupled Receptor B1
WISP1	Cellular Communication Network Factor 4 (CCN4)
dup 18p11.32p11.21 (chr18:14,316-14,773,575)
TWSG1	Twisted Gastrulation BMP Signaling Modulator 1
SOGA2	Microtubule Crosslinking Factor 1 (MTCL1)
THOC1	THO Complex 1
VAPA	VAMP Associated Protein A
PTPRM	Protein Tyrosine Phosphatase Receptor Type M
MYOM1	Myomesin 1
IMPA2	Inositol Monophosphatase 2
TGIF1	TGFB Induced Factor Homeobox 1
CETN1	Centrin 1
CEP76	Centrosomal Protein 76
SLMO1	PRELI Domain Containing 3A
MC5R	Melanocortin 5 Receptor
LAMA1	Laminin Subunit Alpha 1
RAB31	RAB31, Member RAS Oncogene Family
NDC80	NDC80 Kinetochore Complex Component
CIDEA	Cell Death Inducing DFFA Like Effector A
RAB12	RAB12, Member RAS Oncogene Family
PSMG2	Proteasome Assembly Chaperone 2
GNAL	G Protein Subunit Alpha L
MPPE1	Metallophosphoesterase 1
LPIN2	Lipin 2
dupXq22.3-q27 (chrx:106,283,188-140,340,737)
LRCH2	Leucine Rich Repeats And Calponin Homology Domain Containing 2
PLAC1	Placenta Enriched 1
RBMX	RNA Binding Motif Protein X-Linked
ACSL4	Acyl-CoA Synthetase Long Chain Family Member 4
RAP2C	RAP2C, Member Of RAS Oncogene Family
THOC2	THO Complex 2
ZIC3	Zic Family Member 3
SASH3	SAM And SH3 Domain Containing 3
DCX	Doublecortin
TRPC5	Transient Receptor Potential Cation Channel Subfamily C Member 5
UBE2A	Ubiquitin Conjugating Enzyme E2 A
AMOT	Angiomotin
CUL4B	Cullin 4B
PLS3	Plastin 3
SOX3	SRY-Box Transcription Factor 3
IRS4	Insulin Receptor Substrate 4
XIAP	X-Linked Inhibitor Of Apoptosis
MMGT1	Membrane Magnesium Transporter 1
RBM41	RNA Binding Motif Protein 41
NKRF	NFKB Repressing Factor
MCTS1	MCTS1 Re-Initiation And Release Factor
WDR44	WD Repeat Domain 44
AIFM1	Apoptosis Inducing Factor Mitochondria Associated 1
LUZP4	Leucine Zipper Protein 4
ENOX2	Ecto-NOX Disulfide-Thiol Exchanger 2
RBMX2	RNA Binding Motif Protein X-Linked
MCF2	Cell Line Derived Transforming Sequence
PHF6	PHD Finger Protein 6
ELF4	E74 Like ETS Transcription Factor 4
STAG2	Stromal Antigen 2
OCRL	OCRL Inositol Polyphosphate-5-Phosphatase
MBNL3	Muscleblind Like Splicing Regulator 3
AGTR2	Angiotensin II Receptor Type 2
GPC3	Glypican 3
ALG13	ALG13 UDP-N-Acetylglucosaminyltransferase Subunit
FHL1	Four And A Half LIM Domains 1
IGSF1	Immunoglobulin Superfamily Member 1
NXT2	Nuclear Transport Factor 2 Like Export Factor 2
SEPT6	Member of the septin family of GTPases
VGLL1	Vestigial Like Family Member 1
TFDP3	Transcription Factor Dp Family Member 3
NKAP	NFKB Activating Protein
PAK3	P21 (RAC1) Activated Kinase 3
FGF13	Fibroblast Growth Factor 13
RGAG1	Retrotransposon Gag Like 9 (RTL9)
LDOC1	LDOC1 Regulator Of NFKB Signaling
GRIA3	Glutamate Ionotropic Receptor AMPA Type Subunit 3
PRPS1	Phosphoribosyl Pyrophosphate Synthetase 1
STK26	Serine/Threonine Kinase 26
CDR1	Cerebellar Degeneration Related Protein 1
GPC4	Glypican 4
ATG4A	Autophagy Related 4A Cysteine Peptidase
LAMP2	Lysosomal Associated Membrane Protein 2

## Sheet: Table-2
The compiled human interactome - HIPPIE V 2.2. Score > 0.4. Largest connected component
node_1	node_2	data_souce(s)	score
PSA1	PSA6	cosedimentation in solution,affinity chromatography technology,anti bait coimmunoprecipitation,Two-hybrid,x-ray crystallography;pmids	1.0
PSA1	PSA2	anti bait coimmunoprecipitation,Two-hybrid,cosedimentation in solution,affinity chromatography technology,x-ray crystallography,pull down;pmids	1.0
PSA1	PSA3	in vitro,copurification,cosedimentation in solution,affinity chromatography technology,pull down,Two-hybrid,x-ray crystallography;pmids	1.0
MK01	MP2K1	in vitro,in vivo,Two-hybrid,Affinity Capture-Western,Biochemical Activity,Reconstituted Complex,anti bait coimmunoprecipitation,enzymatic study,affinity chromatography technology,pull down,protein complementation assay,protein kinase assay;pmids	1.0
PTN1	SRC	in vitro,in vivo,anti bait coimmunoprecipitation,protein kinase assay,bimolecular fluorescence complementation,coimmunoprecipitation,phosphatase assay,anti tag coimmunoprecipitation,enzymatic study,affinity chromatography technology;pmids	1.0
BCAR1	PTN1	in vitro,in vivo,Reconstituted Complex,Affinity Capture-Western,Co-fractionation,anti bait coimmunoprecipitation,filter binding,phosphatase assay,affinity chromatography technology,coimmunoprecipitation,pull down;pmids	1.0
SNP25	STX1A	in vitro,in vivo,Affinity Capture-Western,Reconstituted Complex,Co-crystal Structure,Two-hybrid,affinity chromatography technology,x-ray crystallography,pull down;pmids	1.0
SNAA	STX1A	in vitro,Affinity Capture-Western,Reconstituted Complex,Two-hybrid,affinity chromatography technology,pull down;pmids	1.0
SOS1	GRB2	in vitro,in vivo,Affinity Capture-MS,Reconstituted Complex,Affinity Capture-Western,far western blotting,pull down,coimmunoprecipitation,peptide array,anti bait coimmunoprecipitation,Two-hybrid,isothermal titration calorimetry,nuclear magnetic resonance,anti tag coimmunoprecipitation,surface plasmon resonance,affinity chromatography technology;pmids	1.0
GRB2	CBL	in vitro,in vivo,Affinity Capture-Western,Reconstituted Complex,Two-hybrid,anti tag coimmunoprecipitation,anti bait coimmunoprecipitation,pull down,competition binding,experimental interaction detection,isothermal titration calorimetry,affinity chromatography technology,tandem affinity purification,fluorescent resonance energy transfer,far western blotting;pmids	1.0
TBP	TAF1	in vitro,Reconstituted Complex,copurification,Affinity Capture-Western,far western blotting,Two-hybrid,anti bait coimmunoprecipitation,pull down,experimental interaction detection,affinity chromatography technology,molecular sieving;pmids	1.0
IMB1	RAN	in vitro,far western blotting,Reconstituted Complex,affinity chromatography technology,pull down,anti tag coimmunoprecipitation;pmids	1.0
EYA1	SIX1	in vitro,in vivo,Two-hybrid,Affinity Capture-Western,Reconstituted Complex,affinity chromatography technology,pull down;pmids	1.0
RFC5	RFC4	in vitro,in vivo,copurification,Affinity Capture-Western,pull down,Two-hybrid,affinity chromatography technology,cross-linking study;pmids	1.0
CUL1	SKP1	in vitro,in vivo,Affinity Capture-Western,Co-crystal Structure,Two-hybrid,coimmunoprecipitation,anti bait coimmunoprecipitation,x-ray crystallography,fluorescent resonance energy transfer,affinity chromatography technology,pull down,isothermal titration calorimetry,tandem affinity purification;pmids	1.0
SMCA4	SNF5	in vitro,copurification,Co-fractionation,Affinity Capture-Western,coimmunoprecipitation,anti bait coimmunoprecipitation,anti tag coimmunoprecipitation,affinity chromatography technology,cosedimentation through density gradient,pull down;pmids	1.0
PP1A	IPP2	in vitro,Two-hybrid,filter binding,affinity chromatography technology,tandem affinity purification,pull down,molecular sieving,x ray scattering,nuclear magnetic resonance,anti bait coimmunoprecipitation;pmids	1.0
MCM4	MCM2	in vivo,Reconstituted Complex,Two-hybrid,copurification,Affinity Capture-Western,inferred by curator,affinity chromatography technology,molecular sieving,pull down,tandem affinity purification,cosedimentation through density gradient;pmids	1.0
MCM4	MCM6	in vitro,in vivo,Two-hybrid,Reconstituted Complex,Affinity Capture-Western,coimmunoprecipitation,affinity chromatography technology,cosedimentation,tandem affinity purification,pull down,anti tag coimmunoprecipitation;pmids	1.0
MCM6	MCM2	in vitro,in vivo,Reconstituted Complex,copurification,Affinity Capture-Western,inferred by curator,Two-hybrid,affinity chromatography technology,molecular sieving,anti bait coimmunoprecipitation,pull down,tandem affinity purification,cosedimentation through density gradient,anti tag coimmunoprecipitation;pmids	1.0
CTNB1	CADH2	in vitro,Affinity Capture-MS,Affinity Capture-Western,gst pull down,affinity chromatography technology,pull down,anti bait coimmunoprecipitation,tandem affinity purification,anti tag coimmunoprecipitation;pmids	1.0
EIF3I	EIF3A	in vivo,Affinity Capture-MS,copurification,Affinity Capture-Western,anti bait coimmunoprecipitation,affinity chromatography technology,mass spectrometry studies of complexes;pmids	1.0
EIF3A	EIF3C	copurification,Affinity Capture-Western,affinity chromatography technology,ion exchange chromatography,molecular sieving,pull down,mass spectrometry studies of complexes,transmission electron microscopy,electron tomography;pmids	1.0
ARHG7	PAK1	in vitro,in vivo,Affinity Capture-Western,anti bait coimmunoprecipitation,pull down,classical fluorescence spectroscopy,nuclear magnetic resonance,affinity chromatography technology,Two-hybrid,tandem affinity purification,bioluminescence resonance energy transfer;pmids	1.0
UBE2N	UB2V1	in vitro,copurification,Reconstituted Complex,Two-hybrid,enzymatic study,mass spectrometry studies of complexes,pull down,affinity chromatography technology,molecular sieving;pmids	1.0
UBE2N	UB2V1	in vitro,copurification,Reconstituted Complex,Two-hybrid,enzymatic study,mass spectrometry studies of complexes,pull down,affinity chromatography technology,molecular sieving;pmids	1.0
ULA1	UBA3	in vitro,in vivo,Two-hybrid,Affinity Capture-Western,affinity chromatography technology,pull down,x-ray crystallography,fluorescent resonance energy transfer;pmids	1.0
RU2A	RU2B	in vitro,Co-crystal Structure,x-ray crystallography,Two-hybrid,anti tag coimmunoprecipitation,affinity chromatography technology;pmids	1.0
CSK2B	CSK21	in vitro,in vivo,Reconstituted Complex,Affinity Capture-Western,far western blotting,protein kinase assay,x-ray crystallography,cosedimentation through density gradient,Two-hybrid,affinity chromatography technology,anti bait coimmunoprecipitation,pull down,enzymatic study,anti tag coimmunoprecipitation,tandem affinity purification,bioluminescence resonance energy transfer;pmids	1.0
GIT1	ARHG7	in vitro,in vivo,Two-hybrid,Affinity Capture-Western,anti bait coimmunoprecipitation,affinity chromatography technology,anti tag coimmunoprecipitation;pmids	1.0
VPS29	VPS35	in vitro,Two-hybrid,affinity chromatography technology,pull down,molecular sieving,x-ray crystallography,anti tag coimmunoprecipitation;pmids	1.0
NPL4	UFD1	Two-hybrid,Affinity Capture-Western,molecular sieving,affinity chromatography technology,pull down,x-ray crystallography;pmids	1.0
DPOD2	DPOD1	Two-hybrid,pull down,ion exchange chromatography,molecular sieving,cosedimentation through density gradient,inferred by curator,chromatography technology,affinity chromatography technology,anti tag coimmunoprecipitation;pmids	1.0
RUVB2	RUVB1	in vitro,in vivo,Two-hybrid,Affinity Capture-MS,anti tag coimmunoprecipitation,anti bait coimmunoprecipitation,cosedimentation through density gradient,affinity chromatography technology,pull down;pmids	1.0
RPB11	RPB3	in vitro,in vivo,Two-hybrid,Reconstituted Complex,pull down,affinity chromatography technology,anti tag coimmunoprecipitation;pmids	1.0
CCNA1	CDK2	in vitro,in vivo,Two-hybrid,Affinity Capture-Western,Reconstituted Complex,Co-crystal Structure,inferred by curator,affinity chromatography technology,x-ray crystallography,enzymatic study,pull down,imaging technique;pmids	1.0
CDK8	CCNC	in vitro,in vivo,Affinity Capture-Western,Co-fractionation,Reconstituted Complex,anti bait coimmunoprecipitation,pull down,protein kinase assay,affinity chromatography technology,fluorescent resonance energy transfer,x-ray crystallography,inferred by curator,tandem affinity purification,Two-hybrid,chromatography technology,molecular sieving,anti tag coimmunoprecipitation,bioluminescence resonance…	1.0
MYC	MAX	in vitro,in vivo,Affinity Capture-MS,Affinity Capture-Western,Two-hybrid,Reconstituted Complex,Co-crystal Structure,anti bait coimmunoprecipitation,tandem affinity purification,nuclear magnetic resonance,coimmunoprecipitation,affinity chromatography technology,x-ray crystallography,anti tag coimmunoprecipitation,fluorescent resonance energy transfer,pull down;pmids	1.0
JUN	FOS	in vivo,in vitro,Reconstituted Complex,Co-crystal Structure,Affinity Capture-Western,Two-hybrid,bimolecular fluorescence complementation,x-ray crystallography,affinity chromatography technology,tandem affinity purification,circular dichroism,isothermal titration calorimetry,pull down,protein complementation assay,anti tag coimmunoprecipitation,fluorescent resonance energy transfer,imaging techniq…	1.0
PSDE	PSD7	Affinity Capture-MS,Affinity Capture-Western,anti tag coimmunoprecipitation,affinity chromatography technology,Two-hybrid,pull down;pmids	1.0
PSA1	PSB2	Two-hybrid,affinity chromatography technology,x-ray crystallography,pull down;pmids	0.99
PSA1	PSA7	in vitro,Two-hybrid,pull down,cosedimentation in solution,affinity chromatography technology,anti bait coimmunoprecipitation,x-ray crystallography;pmids	0.99
PSA1	PSA4	in vitro,cosedimentation in solution,affinity chromatography technology,pull down,Two-hybrid,x-ray crystallography;pmids	0.99
MK01	KS6A1	in vitro,in vivo,Affinity Capture-Western,Biochemical Activity,Reconstituted Complex,enzymatic study,affinity chromatography technology,pull down,tandem affinity purification,bioluminescence resonance energy transfer;pmids	0.99
PTN1	INSR	in vitro,in vivo,Affinity Capture-Western,phosphatase assay,anti bait coimmunoprecipitation,bioluminescence resonance energy transfer,coimmunoprecipitation,filter binding,fluorescent resonance energy transfer,x-ray crystallography,protein kinase assay,bimolecular fluorescence complementation,anti tag coimmunoprecipitation,affinity chromatography technology,pull down;pmids	0.99
STX1A	VAMP2	in vitro,Affinity Capture-Western,Reconstituted Complex,far western blotting,Co-crystal Structure,Two-hybrid,affinity chromatography technology,x-ray crystallography,pull down;pmids	0.99
SNAA	NSF	in vivo,Reconstituted Complex,experimental interaction detection,anti tag coimmunoprecipitation,chromatography technology,affinity chromatography technology,pull down;pmids	0.99
IMB1	IMA2	in vitro,Reconstituted Complex,Two-hybrid,x-ray crystallography,pull down,affinity chromatography technology,anti tag coimmunoprecipitation,surface plasmon resonance,molecular sieving,x ray scattering,cosedimentation in solution;pmids	0.99
PAK1	RAC1	in vitro,in vivo,Reconstituted Complex,pull down,fluorescent resonance energy transfer,gst pull down,affinity chromatography technology,Two-hybrid,anti tag coimmunoprecipitation;pmids	0.99
UBE2N	UB2V2	in vitro,x-ray crystallography,Two-hybrid,pull down,affinity chromatography technology,tandem affinity purification;pmids	0.99
RPB3	RPB7	in vitro,Reconstituted Complex,pull down,affinity chromatography technology,anti tag coimmunoprecipitation;pmids	0.99
RPB3	RPAB1	in vitro,Reconstituted Complex,pull down,affinity chromatography technology,anti tag coimmunoprecipitation,electron tomography;pmids	0.99
CDK2	CCNE1	in vitro,in vivo,Affinity Capture-Western,copurification,Reconstituted Complex,pull down,anti bait coimmunoprecipitation,anti tag coimmunoprecipitation,inferred by curator,affinity chromatography technology,tandem affinity purification,enzymatic study,protein kinase assay;pmids	0.99
CDK2	CKS1	in vitro,Co-crystal Structure,Affinity Capture-Western,Two-hybrid,x-ray crystallography,affinity chromatography technology,tandem affinity purification,pull down,anti tag coimmunoprecipitation,bioluminescence resonance energy transfer;pmids	0.99
EIF3C	with)	in vitro,in vivo,Affinity Capture-Western,far western blotting,affinity chromatography technology,anti tag coimmunoprecipitation,mass spectrometry studies of complexes;pmids	0.99
MK08	JUN	in vitro,in vivo,Biochemical Activity,Reconstituted Complex,Two-hybrid,protein kinase assay,enzymatic study,pull down,in-gel kinase assay,affinity chromatography technology;pmids	0.99
CTBP1	EVI1	in vitro,in vivo,Affinity Capture-Western,Reconstituted Complex,affinity chromatography technology,pull down;pmids	0.99
PTN11	IRS1	in vitro,in vivo,Reconstituted Complex,Affinity Capture-Western,affinity chromatography technology,surface plasmon resonance,pull down,enzymatic study;pmids	0.99
PTN11	PGFRB	in vitro,in vivo,Two-hybrid,Reconstituted Complex,enzymatic study,surface plasmon resonance,experimental interaction detection,x-ray crystallography,pull down,affinity technology,anti tag coimmunoprecipitation,anti bait coimmunoprecipitation;pmids	0.99
KS6A3	MK01	in vivo,Affinity Capture-Western,affinity chromatography technology,Two-hybrid,tandem affinity purification,imaging technique,pull down;pmids	0.99
PAR6A	PARD3	in vitro,in vivo,Affinity Capture-Western,coimmunoprecipitation,anti tag coimmunoprecipitation,anti bait coimmunoprecipitation,affinity chromatography technology,Two-hybrid;pmids	0.99
PAR6A	KPCZ	in vitro,in vivo,Reconstituted Complex,anti tag coimmunoprecipitation,colocalization by immunostaining,Two-hybrid,affinity chromatography technology,imaging technique,pull down;pmids	0.99
RP3A	RAB3A	in vitro,in vivo,Affinity Capture-Western,Co-crystal Structure,Reconstituted Complex,affinity chromatography technology,x-ray crystallography,pull down,mammalian protein protein interaction trap;pmids	0.99
RFA2	RFA1	in vitro,in vivo,Affinity Capture-Western,Co-crystal Structure,chromatography technology,Two-hybrid,x-ray crystallography,molecular sieving,coimmunoprecipitation,affinity chromatography technology,cosedimentation in solution,fluorescence microscopy,cosedimentation through density gradient,anti bait coimmunoprecipitation,tandem affinity purification,anti tag coimmunoprecipitation,pull down;pmids	0.99
THB	RXRA	in vitro,Reconstituted Complex,Two-hybrid,far western blotting,pull down,imaging technique,x-ray crystallography;pmids	0.99
RIR1	RIR2	in vitro,Affinity Capture-Western,Reconstituted Complex,coimmunoprecipitation,Two-hybrid,affinity chromatography technology,pull down,anti tag coimmunoprecipitation,molecular sieving;pmids	0.99
CD2B2	CD2	in vitro,in vivo,Reconstituted Complex,Affinity Capture-Western,anti bait coimmunoprecipitation,Two-hybrid,nuclear magnetic resonance,peptide array,protein array,pull down,affinity chromatography technology;pmids	0.99
KAPCA	KAP0	in vitro,Affinity Capture-MS,coimmunoprecipitation,anti bait coimmunoprecipitation,affinity chromatography technology,tandem affinity purification,protein kinase assay,pull down,anti tag coimmunoprecipitation;pmids	0.99
T2EB	T2EA	in vitro,in vivo,Affinity Capture-Western,Reconstituted Complex,Affinity Capture-MS,cross-linking study,electron microscopy,affinity chromatography technology,pull down,x-ray crystallography;pmids	0.99
ARAF	RASH	Two-hybrid,fluorescent resonance energy transfer,isothermal titration calorimetry,nuclear magnetic resonance;pmids	0.99
RASH	RAF1	in vitro,in vivo,Reconstituted Complex,Affinity Capture-Western,Two-hybrid,fluorescent resonance energy transfer,pull down,anti tag coimmunoprecipitation,molecular sieving,coimmunoprecipitation,affinity chromatography technology,confocal microscopy,anti bait coimmunoprecipitation,x-ray crystallography;pmids	0.99
RGL1	RASH	Two-hybrid,pull down,isothermal titration calorimetry,nuclear magnetic resonance;pmids	0.99
SHC1	GRB2	in vitro,in vivo,Affinity Capture-MS,Affinity Capture-Western,Reconstituted Complex,Co-fractionation,pull down,anti tag coimmunoprecipitation,coimmunoprecipitation,surface plasmon resonance,affinity chromatography technology,anti bait coimmunoprecipitation,tandem affinity purification,x-ray crystallography,isothermal titration calorimetry,bimolecular fluorescence complementation;pmids	0.99
KHDR1	SRC	in vitro,in vivo,Affinity Capture-Western,Reconstituted Complex,pull down,Two-hybrid,affinity chromatography technology,enzymatic study,fluorescent resonance energy transfer;pmids	0.99
SOS2	GRB2	in vivo,Affinity Capture-Western,pull down,coimmunoprecipitation,peptide array,Two-hybrid,anti tag coimmunoprecipitation,affinity chromatography technology;pmids	0.99
CBLB	GRB2	in vitro,in vivo,Affinity Capture-Western,Reconstituted Complex,pull down,affinity chromatography technology,anti tag coimmunoprecipitation,Two-hybrid,bioluminescence resonance energy transfer;pmids	0.99
DAXX	P53	in vitro,in vivo,anti bait coimmunoprecipitation,anti tag coimmunoprecipitation,Two-hybrid,fluorescence microscopy,affinity chromatography technology,pull down,imaging technique,nuclear magnetic resonance;pmids	0.99
U2AF2	U2AF1	in vitro,in vivo,Affinity Capture-Western,Reconstituted Complex,x-ray crystallography,genetic interference,Two-hybrid,affinity chromatography technology,pull down,anti bait coimmunoprecipitation;pmids	0.99
IDH3A	IDH3G	in vivo,reverse phase chromatography,ion exchange chromatography,molecular sieving,inferred by curator,affinity chromatography technology,x-ray crystallography;pmids	0.99
APBA1	CSKP	in vitro,in vivo,Reconstituted Complex,Affinity Capture-Western,affinity chromatography technology,pull down,blue native page;pmids	0.99
LIN7A	CSKP	in vitro,in vivo,Affinity Capture-Western,Reconstituted Complex,anti bait coimmunoprecipitation,gst pull down,affinity chromatography technology,pull down,anti tag coimmunoprecipitation,Two-hybrid;pmids	0.99
DTNA	SNTA1	in vivo,Two-hybrid,Reconstituted Complex,pull down,affinity chromatography technology;pmids	0.99
DTNA	DMD	in vitro,in vivo,Reconstituted Complex,Two-hybrid,pull down,filter binding,far western blotting,affinity chromatography technology;pmids	0.99
NCK1	WASP	in vitro,in vivo,Affinity Capture-Western,Reconstituted Complex,colocalization/visualisation technologies,coimmunoprecipitation,pull down,experimental interaction detection,affinity chromatography technology,imaging technique;pmids	0.99
WIPF1	NCK1	in vitro,in vivo,Two-hybrid,Affinity Capture-Western,pull down,affinity chromatography technology,anti tag coimmunoprecipitation;pmids	0.99
WIPF1	WASP	in vitro,in vivo,Affinity Capture-Western,Reconstituted Complex,Two-hybrid,pull down,anti tag coimmunoprecipitation,affinity chromatography technology,anti bait coimmunoprecipitation;pmids	0.99
CIP4	WASP	in vitro,Two-hybrid,Reconstituted Complex,Affinity Capture-Western,affinity chromatography technology,pull down;pmids	0.99
BAD	BCL2	in vitro,in vivo,Affinity Capture-Western,anti bait coimmunoprecipitation,surface plasmon resonance,inferred by curator,Two-hybrid,enzyme linked immunosorbent assay,affinity chromatography technology,pull down,far western blotting;pmids	0.99
BAD	B2CL2	in vitro,in vivo,Protein-peptide,Affinity Capture-Western,Two-hybrid,Reconstituted Complex,surface plasmon resonance,affinity chromatography technology,pull down,isothermal titration calorimetry;pmids	0.99
BAD	B2CL1	in vitro,in vivo,Affinity Capture-Western,Protein-peptide,Reconstituted Complex,anti tag coimmunoprecipitation,surface plasmon resonance,Two-hybrid,enzyme linked immunosorbent assay,inferred by curator,anti bait coimmunoprecipitation,coimmunoprecipitation,pull down,affinity chromatography technology,imaging technique,bioluminescence resonance energy transfer;pmids	0.99
B2CL1	BID	Two-hybrid,Protein-peptide,inferred by curator,surface plasmon resonance,fluorescence polarization spectroscopy,pull down,anti tag coimmunoprecipitation,imaging technique,isothermal titration calorimetry;pmids	0.99
B2L11	BCL2	in vitro,in vivo,Affinity Capture-Western,Reconstituted Complex,Two-hybrid,inferred by curator,surface plasmon resonance,anti tag coimmunoprecipitation,fluorescence polarization spectroscopy,anti bait coimmunoprecipitation,coimmunoprecipitation,affinity chromatography technology,pull down;pmids	0.99
B2L11	B2CL2	in vitro,in vivo,Two-hybrid,Affinity Capture-Western,surface plasmon resonance,fluorescence polarization spectroscopy,affinity chromatography technology,anti tag coimmunoprecipitation;pmids	0.99
B2L11	B2CL1	in vitro,in vivo,Affinity Capture-Western,FRET,Two-hybrid,homogeneous time resolved fluorescence,scintillation proximity assay,anti bait coimmunoprecipitation,surface plasmon resonance,anti tag coimmunoprecipitation,inferred by curator,fluorescence polarization spectroscopy,affinity chromatography technology,fluorescent resonance energy transfer;pmids	0.99
WASL	WIPF1	in vitro,in vivo,Reconstituted Complex,anti bait coimmunoprecipitation,pull down,Two-hybrid,two hybrid fragment pooling approach,affinity chromatography technology;pmids	0.99
WASL	NCK1	in vitro,far western blotting,Reconstituted Complex,peptide array,pull down,affinity chromatography technology,anti tag coimmunoprecipitation,Two-hybrid;pmids	0.99
RAD50	MRE11	in vitro,in vivo,copurification,Affinity Capture-Western,fluorescence microscopy,affinity chromatography technology,pull down,anti bait coimmunoprecipitation,anti tag coimmunoprecipitation;pmids	0.99
COPB	COPD	in vivo,Two-hybrid,Reconstituted Complex,Affinity Capture-Western,affinity chromatography technology,pull down;pmids	0.99
ATX3	TERA	in vitro,Affinity Capture-Western,competition binding,filter binding,pull down,anti bait coimmunoprecipitation,peptide array,fluorescence microscopy,colocalization by immunostaining,cosedimentation in solution,gst pull down,affinity chromatography technology,cosedimentation through density gradient,anti tag coimmunoprecipitation,imaging technique,x-ray crystallography,Two-hybrid;pmids	0.99
NSF1C	TERA	in vitro,in vivo,Two-hybrid,Reconstituted Complex,Affinity Capture-Western,filter binding,affinity chromatography technology,anti tag coimmunoprecipitation,anti bait coimmunoprecipitation,pull down,isothermal titration calorimetry,bioluminescence resonance energy transfer;pmids	0.99
IPO5	RAN	in vitro,in vivo,Reconstituted Complex,pull down,affinity chromatography technology;pmids	0.99
CDC6	ORC2	in vitro,Two-hybrid,Affinity Capture-Western,Co-fractionation,protein array,affinity chromatography technology,pull down;pmids	0.99
ORC5	ORC2	in vitro,in vivo,Two-hybrid,Affinity Capture-Western,copurification,Reconstituted Complex,protein array,affinity chromatography technology,pull down,anti bait coimmunoprecipitation,anti tag coimmunoprecipitation,cosedimentation through density gradient;pmids	0.99
ORC4	ORC5	in vitro,Two-hybrid,Affinity Capture-Western,copurification,protein array,affinity chromatography technology,anti bait coimmunoprecipitation,pull down;pmids	0.99
ORC4	ORC2	in vitro,in vivo,Two-hybrid,Affinity Capture-Western,copurification,Reconstituted Complex,protein array,affinity chromatography technology,pull down,anti bait coimmunoprecipitation,cosedimentation through density gradient,anti tag coimmunoprecipitation;pmids	0.99
HNRPL	PCBP2	in vitro,Two-hybrid,Reconstituted Complex,anti bait coimmunoprecipitation,pull down;pmids	0.99
RFC2	RFC4	in vitro,in vivo,Two-hybrid,copurification,coimmunoprecipitation,pull down,cosedimentation in solution,affinity chromatography technology;pmids	0.99
RFC3	RFC1	in vitro,in vivo,Affinity Capture-Western,Reconstituted Complex,Co-fractionation,pull down,cosedimentation in solution,inferred by curator,affinity chromatography technology;pmids	0.99
RFC3	RFC4	in vitro,in vivo,Affinity Capture-Western,Reconstituted Complex,pull down,affinity chromatography technology;pmids	0.99
FBXW7	SKP1	in vitro,Affinity Capture-Western,Reconstituted Complex,Co-crystal Structure,anti tag coimmunoprecipitation,affinity chromatography technology,x-ray crystallography,pull down,fluorescent resonance energy transfer;pmids	0.99
2AAA	2A5E	Affinity Capture-MS,anti tag coimmunoprecipitation,affinity chromatography technology,Two-hybrid,tandem affinity purification,pull down;pmids	0.99
2AAA	2A5G	Affinity Capture-MS,Two-hybrid,pull down,anti tag coimmunoprecipitation,tandem affinity purification,affinity chromatography technology,anti bait coimmunoprecipitation,comigration in non denaturing gel electrophoresis;pmids	0.99
2AAA	2A5D	Affinity Capture-MS,tandem affinity purification,anti tag coimmunoprecipitation,affinity chromatography technology,Two-hybrid,pull down;pmids	0.99
2AAA	2ABA	in vivo,Affinity Capture-MS,Affinity Capture-Western,Reconstituted Complex,anti tag coimmunoprecipitation,tandem affinity purification,affinity chromatography technology,pull down,comigration in non denaturing gel electrophoresis;pmids	0.99
2AAA	PP2AA	in vivo,Affinity Capture-MS,Affinity Capture-Western,Reconstituted Complex,x-ray crystallography,molecular sieving,anti tag coimmunoprecipitation,Two-hybrid,tandem affinity purification,comigration in non denaturing gel electrophoresis,affinity chromatography technology,pull down,enzymatic study;pmids	0.99
2AAA	2A5A	in vitro,in vivo,Two-hybrid,Affinity Capture-MS,Affinity Capture-Western,Reconstituted Complex,tandem affinity purification,anti tag coimmunoprecipitation,affinity chromatography technology,pull down;pmids	0.99
2A5A	2AAB	Affinity Capture-MS,Reconstituted Complex,Affinity Capture-Western,Co-fractionation,anti tag coimmunoprecipitation,tandem affinity purification,affinity chromatography technology,pull down;pmids	0.99
2AAB	2A5G	in vivo,Affinity Capture-Western,Co-fractionation,anti tag coimmunoprecipitation,gst pull down,affinity chromatography technology,pull down;pmids	0.99
RD23B	PSMD4	in vitro,in vivo,Two-hybrid,Reconstituted Complex,anti tag coimmunoprecipitation,cosedimentation through density gradient,pull down,x-ray crystallography,affinity chromatography technology;pmids	0.99
RD23A	PSMD4	in vitro,in vivo,Two-hybrid,Reconstituted Complex,anti tag coimmunoprecipitation,nuclear magnetic resonance,surface plasmon resonance,pull down,affinity chromatography technology,x-ray crystallography,bioluminescence resonance energy transfer;pmids	0.99
PBX1	MEIS1	in vitro,Reconstituted Complex,anti tag coimmunoprecipitation,affinity chromatography technology,pull down;pmids	0.99
FADD	CASP8	in vitro,in vivo,copurification,Affinity Capture-Western,Reconstituted Complex,anti bait coimmunoprecipitation,fluorescent resonance energy transfer,anti tag coimmunoprecipitation,Two-hybrid,affinity chromatography technology,cosedimentation through density gradient,pull down,inferred by curator;pmids	0.99
DUS6	MK03	in vitro,Reconstituted Complex,Affinity Capture-Western,affinity chromatography technology,coimmunoprecipitation,pull down;pmids	0.99
DFFB	DFFA	in vitro,in vivo,Affinity Capture-MS,Affinity Capture-Western,anti bait coimmunoprecipitation,coimmunoprecipitation,filter binding,affinity chromatography technology;pmids	0.99
COPE	COPA	in vivo,Reconstituted Complex,Two-hybrid,pull down,affinity chromatography technology;pmids	0.99
EIF3G	EIF3A	in vitro,in vivo,copurification,Affinity Capture-Western,far western blotting,affinity chromatography technology,anti tag coimmunoprecipitation,mass spectrometry studies of complexes;pmids	0.99
EIF3B	EIF3G	in vivo,far western blotting,anti tag coimmunoprecipitation,mass spectrometry studies of complexes,anti bait coimmunoprecipitation,affinity chromatography technology,cross-linking study;pmids	0.99
EIF3B	EIF3I	in vivo,Affinity Capture-Western,anti tag coimmunoprecipitation,affinity chromatography technology,anti bait coimmunoprecipitation,mass spectrometry studies of complexes;pmids	0.99
EIF3B	EIF3A	in vitro,in vivo,copurification,Affinity Capture-Western,far western blotting,anti tag coimmunoprecipitation,Two-hybrid,anti bait coimmunoprecipitation,pull down,affinity chromatography technology,mass spectrometry studies of complexes;pmids	0.99
CANB1	PP2BA	in vitro,in vivo,x-ray crystallography,pull down,affinity chromatography technology,Two-hybrid,molecular sieving,light scattering;pmids	0.99
EXOS4	EXOS2	in vitro,in vivo,Affinity Capture-Western,Two-hybrid,affinity chromatography technology,cosedimentation through density gradient,tandem affinity purification,anti bait coimmunoprecipitation,anti tag coimmunoprecipitation;pmids	0.99
KAT2A	TAD2A	in vitro,Reconstituted Complex,Two-hybrid,anti bait coimmunoprecipitation,affinity chromatography technology,pull down;pmids	0.99
LIMS1	ILK	in vitro,in vivo,Reconstituted Complex,Affinity Capture-Western,anti bait coimmunoprecipitation,anti tag coimmunoprecipitation,Two-hybrid,affinity chromatography technology,pull down,two hybrid fragment pooling approach,tandem affinity purification,bimolecular fluorescence complementation,mammalian protein protein interaction trap,x-ray crystallography,molecular sieving;pmids	0.99
PARVA	ILK	in vitro,in vivo,pull down,anti bait coimmunoprecipitation,Two-hybrid,tandem affinity purification,affinity chromatography technology,bimolecular fluorescence complementation,anti tag coimmunoprecipitation;pmids	0.99
PARVB	ILK	in vitro,in vivo,Two-hybrid,Affinity Capture-MS,anti bait coimmunoprecipitation,affinity chromatography technology,tandem affinity purification,anti tag coimmunoprecipitation;pmids	0.99
SH3G2	DYN1	in vitro,Reconstituted Complex,surface plasmon resonance,pull down;pmids	0.99
RBM8A	MGN	in vitro,in vivo,Reconstituted Complex,Affinity Capture-Western,Two-hybrid,pull down,anti tag coimmunoprecipitation,x-ray crystallography,anti bait coimmunoprecipitation,affinity chromatography technology,tandem affinity purification,bioluminescence resonance energy transfer;pmids	0.99
MCM5	MCM7	in vitro,Two-hybrid,Affinity Capture-Western,protein array,affinity chromatography technology,anti tag coimmunoprecipitation,pull down;pmids	0.99
MCM5	MCM2	in vitro,Two-hybrid,Affinity Capture-Western,inferred by curator,protein array,affinity chromatography technology,molecular sieving,pull down,tandem affinity purification,cosedimentation through density gradient,imaging technique;pmids	0.99
MCM5	MCM3	in vitro,in vivo,Two-hybrid,Affinity Capture-Western,coimmunoprecipitation,protein array,affinity chromatography technology,cosedimentation through density gradient,pull down;pmids	0.99
MCM3	MCM7	in vitro,in vivo,Two-hybrid,Affinity Capture-Western,Co-fractionation,affinity chromatography technology,anti bait coimmunoprecipitation,anti tag coimmunoprecipitation;pmids	0.99
MCM3	MCM2	in vitro,Two-hybrid,protein array,inferred by curator,molecular sieving,pull down,tandem affinity purification,cosedimentation through density gradient,affinity chromatography technology,anti tag coimmunoprecipitation;pmids	0.99
PSMD2	PRS4	in vitro,Reconstituted Complex,cosedimentation in solution,anti tag coimmunoprecipitation,Two-hybrid,pull down,affinity chromatography technology;pmids	0.99
PRS4	PRS7	in vitro,Reconstituted Complex,anti tag coimmunoprecipitation,pull down,affinity chromatography technology,Two-hybrid;pmids	0.99
SEPT8	SEPT5	in vitro,in vivo,Affinity Capture-Western,Reconstituted Complex,Two-hybrid,affinity chromatography technology,pull down;pmids	0.99
AAKG1	AAPK1	in vitro,Two-hybrid,tandem affinity purification,anti tag coimmunoprecipitation,affinity chromatography technology,pull down,anti bait coimmunoprecipitation;pmids	0.99
AAKG1	AAKB1	Two-hybrid,anti tag coimmunoprecipitation,affinity chromatography technology,pull down,anti bait coimmunoprecipitation;pmids	0.99
AAKB1	AAPK1	in vitro,Two-hybrid,tandem affinity purification,anti tag coimmunoprecipitation,affinity chromatography technology,pull down,anti bait coimmunoprecipitation;pmids	0.99
HDAC2	RBBP4	in vitro,in vivo,Affinity Capture-Western,Affinity Capture-MS,affinity chromatography technology,anti bait coimmunoprecipitation,tandem affinity purification;pmids	0.99
RBX1	CUL1	in vitro,Affinity Capture-Western,Affinity Capture-MS,Co-crystal Structure,Two-hybrid,coimmunoprecipitation,anti bait coimmunoprecipitation,x ray scattering,cross-linking study,enzymatic study,x-ray crystallography,affinity chromatography technology,pull down,molecular sieving,cosedimentation in solution;pmids	0.99
GOSR1	STX5	in vitro,in vivo,Two-hybrid,copurification,Affinity Capture-Western,Reconstituted Complex,affinity chromatography technology,pull down;pmids	0.99
MCL1	B2L11	in vivo,Two-hybrid,Affinity Capture-Western,fluorescence polarization spectroscopy,anti bait coimmunoprecipitation,anti tag coimmunoprecipitation,affinity chromatography technology,surface plasmon resonance,pull down;pmids	0.99
RPAB2	RPB3	in vitro,Reconstituted Complex,pull down,affinity chromatography technology,anti tag coimmunoprecipitation;pmids	0.99
CSN1	CSN3	in vitro,Two-hybrid,inferred by curator,affinity chromatography technology,far western blotting,pull down,anti tag coimmunoprecipitation,cosedimentation in solution,x-ray crystallography,molecular sieving,electron microscopy,transmission electron microscopy,electron tomography;pmids	0.99
CSN1	CSN2	in vitro,Two-hybrid,inferred by curator,affinity chromatography technology,enzymatic study,far western blotting,pull down,cosedimentation in solution,x-ray crystallography,molecular sieving,electron microscopy,transmission electron microscopy,electron tomography;pmids	0.99
GIPC1	RGS19	in vitro,in vivo,Two-hybrid,Affinity Capture-Western,Reconstituted Complex,affinity chromatography technology,pull down;pmids	0.99
PTN18	PPIP1	in vivo,Two-hybrid,Reconstituted Complex,Affinity Capture-Western,affinity chromatography technology,anti tag coimmunoprecipitation,pull down;pmids	0.99
BL1S2	SNAPN	Affinity Capture-Western,Two-hybrid,coimmunoprecipitation,affinity chromatography technology,molecular sieving,pull down,inferred by curator,two hybrid fragment pooling approach;pmids	0.99
EPS15	AP2A2	in vitro,in vivo,Reconstituted Complex,tandem affinity purification,pull down,affinity chromatography technology;pmids	0.99
LSM3	LSM2	in vitro,Two-hybrid,mammalian protein protein interaction trap,anti tag coimmunoprecipitation,ion exchange chromatography,bioluminescence resonance energy transfer,molecular sieving;pmids	0.99
CSK22	CSK2B	in vivo,Affinity Capture-Western,far western blotting,Two-hybrid,affinity chromatography technology,enzymatic study,tandem affinity purification,anti tag coimmunoprecipitation;pmids	0.99
CSN6	CSN5	in vitro,in vivo,Affinity Capture-MS,anti tag coimmunoprecipitation,affinity chromatography technology,tandem affinity purification,anti bait coimmunoprecipitation,pull down,x-ray crystallography;pmids	0.99
SF3A3	SF3A1	in vitro,in vivo,Reconstituted Complex,far western blotting,pull down,nuclear magnetic resonance,Two-hybrid,anti tag coimmunoprecipitation,affinity chromatography technology,x-ray crystallography,cross-linking study;pmids	0.99
2ABA	PP2AA	in vitro,Reconstituted Complex,copurification,Affinity Capture-MS,anti tag coimmunoprecipitation,tandem affinity purification,affinity chromatography technology,pull down;pmids	0.99
LEF1	CTNB1	in vitro,in vivo,Affinity Capture-Western,Two-hybrid,Reconstituted Complex,pull down,affinity chromatography technology,imaging technique,anti bait coimmunoprecipitation,tandem affinity purification,anti tag coimmunoprecipitation;pmids	0.99
APC	CTNB1	in vitro,in vivo,Affinity Capture-Western,far western blotting,Reconstituted Complex,Co-crystal Structure,pull down,x-ray crystallography,anti bait coimmunoprecipitation,affinity chromatography technology,imaging technique,anti tag coimmunoprecipitation,tandem affinity purification;pmids	0.99
VPS11	VPS18	in vivo,Affinity Capture-Western,affinity chromatography technology,Two-hybrid,anti bait coimmunoprecipitation,anti tag coimmunoprecipitation;pmids	0.99
VPS16	VPS18	in vivo,Affinity Capture-Western,affinity chromatography technology,Two-hybrid,anti tag coimmunoprecipitation,anti bait coimmunoprecipitation;pmids	0.99
SAE1	SAE2	in vitro,in vivo,Affinity Capture-MS,Biochemical Activity,Reconstituted Complex,x-ray crystallography,anti bait coimmunoprecipitation,Two-hybrid,enzymatic study,affinity chromatography technology,pull down,anti tag coimmunoprecipitation,molecular sieving;pmids	0.99
TAF5	TAF6	in vitro,in vivo,Reconstituted Complex,Affinity Capture-Western,affinity chromatography technology,pull down,cosedimentation through density gradient,ion exchange chromatography,molecular sieving,cosedimentation in solution,electron tomography;pmids	0.99
TAF11	TAF13	in vitro,in vivo,Reconstituted Complex,Co-crystal Structure,x-ray crystallography,molecular sieving,coimmunoprecipitation,pull down,affinity chromatography technology;pmids	0.99
ASF1A	H4	in vitro,Two-hybrid,tandem affinity purification,affinity chromatography technology,pull down,molecular sieving,light scattering;pmids	0.99
ASF1A	H4	in vitro,Two-hybrid,tandem affinity purification,affinity chromatography technology,pull down,molecular sieving,light scattering;pmids	0.99
ASF1A	H4	in vitro,Two-hybrid,tandem affinity purification,affinity chromatography technology,pull down,molecular sieving,light scattering;pmids	0.99
ASF1A	H4	in vitro,Two-hybrid,tandem affinity purification,affinity chromatography technology,pull down,molecular sieving,light scattering;pmids	0.99
ASF1A	H4	in vitro,Two-hybrid,tandem affinity purification,affinity chromatography technology,pull down,molecular sieving,light scattering;pmids	0.99
ASF1A	H4	in vitro,Two-hybrid,tandem affinity purification,affinity chromatography technology,pull down,molecular sieving,light scattering;pmids	0.99
ASF1A	H4	in vitro,Two-hybrid,tandem affinity purification,affinity chromatography technology,pull down,molecular sieving,light scattering;pmids	0.99
ASF1A	H4	in vitro,Two-hybrid,tandem affinity purification,affinity chromatography technology,pull down,molecular sieving,light scattering;pmids	0.99
ASF1A	H4	in vitro,Two-hybrid,tandem affinity purification,affinity chromatography technology,pull down,molecular sieving,light scattering;pmids	0.99
ASF1A	H4	in vitro,Two-hybrid,tandem affinity purification,affinity chromatography technology,pull down,molecular sieving,light scattering;pmids	0.99
ASF1A	H4	in vitro,Two-hybrid,tandem affinity purification,affinity chromatography technology,pull down,molecular sieving,light scattering;pmids	0.99
ASF1A	H4	in vitro,Two-hybrid,tandem affinity purification,affinity chromatography technology,pull down,molecular sieving,light scattering;pmids	0.99
ASF1A	H4	in vitro,Two-hybrid,tandem affinity purification,affinity chromatography technology,pull down,molecular sieving,light scattering;pmids	0.99
ASF1A	H4	in vitro,Two-hybrid,tandem affinity purification,affinity chromatography technology,pull down,molecular sieving,light scattering;pmids	0.99
VP33A	VPS16	in vivo,anti tag coimmunoprecipitation,Two-hybrid,molecular sieving,pull down,x-ray crystallography,affinity chromatography technology;pmids	0.99
STAT1	STAT3	in vivo,Affinity Capture-Western,affinity chromatography technology,electrophoretic mobility shift assay,competition binding,imaging technique,tandem affinity purification,pull down;pmids	0.99
MCM7	MCM6	in vitro,in vivo,Two-hybrid,Reconstituted Complex,Affinity Capture-Western,anti bait coimmunoprecipitation,affinity chromatography technology,tandem affinity purification,pull down,anti tag coimmunoprecipitation;pmids	0.99
MCM7	MCM2	in vitro,in vivo,Reconstituted Complex,Two-hybrid,copurification,Affinity Capture-Western,protein array,inferred by curator,affinity chromatography technology,molecular sieving,pull down,tandem affinity purification,cosedimentation through density gradient,anti tag coimmunoprecipitation,anti bait coimmunoprecipitation;pmids	0.99
RPAB3	RPB3	in vitro,Reconstituted Complex,pull down,affinity chromatography technology,anti tag coimmunoprecipitation;pmids	0.99
SUGT1	with)	in vitro,Reconstituted Complex,pull down,affinity chromatography technology,isothermal titration calorimetry;pmids	0.99
DPOA2	DPOLA	in vitro,in vivo,Reconstituted Complex,affinity chromatography technology,inferred by curator,pull down;pmids	0.99
ARNT	AHR	in vitro,in vivo,Reconstituted Complex,Affinity Capture-Western,coimmunoprecipitation,Two-hybrid,affinity chromatography technology,pull down;pmids	0.99
RPAB1	RPB7	in vitro,Reconstituted Complex,pull down,affinity chromatography technology,anti tag coimmunoprecipitation,electron tomography;pmids	0.99
CDC42	PAR6B	in vitro,in vivo,Reconstituted Complex,Affinity Capture-Western,Two-hybrid,pull down,coimmunoprecipitation,anti tag coimmunoprecipitation,affinity chromatography technology;pmids	0.99
CCNA2	CDK2	in vitro,in vivo,Affinity Capture-Western,inferred by curator,x-ray crystallography,footprinting,nuclear magnetic resonance,molecular sieving,anti bait coimmunoprecipitation,coimmunoprecipitation,affinity chromatography technology,enzymatic study,pull down,tandem affinity purification,anti tag coimmunoprecipitation;pmids	0.99
BID	BCL2	in vitro,in vivo,Protein-peptide,coimmunoprecipitation,anti bait coimmunoprecipitation,inferred by curator,fluorescence polarization spectroscopy,surface plasmon resonance,anti tag coimmunoprecipitation,affinity chromatography technology,pull down;pmids	0.99
CHM4B	CHMP3	Two-hybrid,affinity chromatography technology,surface plasmon resonance,anti tag coimmunoprecipitation;pmids	0.99
RPB1	RPAB1	in vitro,Reconstituted Complex,pull down,affinity chromatography technology,electron tomography;pmids	0.99
RPB1	RPB7	in vitro,Reconstituted Complex,pull down,affinity chromatography technology,anti tag coimmunoprecipitation;pmids	0.99
RPB1	RPB3	in vitro,Reconstituted Complex,pull down,affinity chromatography technology,anti tag coimmunoprecipitation;pmids	0.99
RPB2	RPB3	in vitro,Reconstituted Complex,pull down,affinity chromatography technology,anti tag coimmunoprecipitation;pmids	0.99
CH10	CH60	in vitro,in vivo,Two-hybrid,Affinity Capture-Western,Co-fractionation,anti bait coimmunoprecipitation,affinity chromatography technology,pull down;pmids	0.99
CRYAB	CRYAA	in vitro,Two-hybrid,Affinity Capture-Western,beta lactamase complementation,coimmunoprecipitation,experimental interaction detection,affinity chromatography technology,molecular sieving,fluorescent resonance energy transfer,pull down,anti bait coimmunoprecipitation,nuclear magnetic resonance,dynamic light scattering,mass spectrometry studies of complexes,cosedimentation in solution,transmission e…	0.99
TF65	GCR	in vitro,in vivo,Affinity Capture-Western,Reconstituted Complex,affinity chromatography technology,pull down,chromatin immunoprecipitation assay;pmids	0.99
TF65	IKBA	in vivo,Reconstituted Complex,Affinity Capture-Western,tandem affinity purification,x-ray crystallography,anti bait coimmunoprecipitation,ubiquitin reconstruction,pull down,Two-hybrid,anti tag coimmunoprecipitation,affinity chromatography technology,enzymatic study,protein kinase assay,imaging technique,footprinting;pmids	0.99
SF3A2	SF3A1	in vitro,Affinity Capture-MS,affinity chromatography technology,Two-hybrid,anti tag coimmunoprecipitation,cross-linking study;pmids	0.99
TAB1	M3K7	in vivo,Affinity Capture-Western,tandem affinity purification,anti tag coimmunoprecipitation,affinity chromatography technology,enzymatic study,Two-hybrid,anti bait coimmunoprecipitation,imaging technique;pmids	0.99
MSH6	MSH2	in vitro,in vivo,copurification,Affinity Capture-MS,Reconstituted Complex,Two-hybrid,pull down,affinity chromatography technology,imaging technique,anti tag coimmunoprecipitation,ion exchange chromatography;pmids	0.99
PMS2	MLH1	in vitro,Two-hybrid,Reconstituted Complex,Affinity Capture-Western,Affinity Capture-MS,pull down,affinity chromatography technology,anti tag coimmunoprecipitation,anti bait coimmunoprecipitation;pmids	0.99
EIF3L	EIF3K	mass spectrometry studies of complexes,anti tag coimmunoprecipitation,Two-hybrid,affinity chromatography technology,pull down;pmids	0.99
RAF1	RASK	in vitro,Two-hybrid,Affinity Capture-Western,affinity chromatography technology,anti tag coimmunoprecipitation,pull down,fluorescent resonance energy transfer;pmids	0.99
CRK	BCAR1	in vivo,Affinity Capture-Western,Reconstituted Complex,anti bait coimmunoprecipitation,affinity chromatography technology,pull down;pmids	0.99
RUNX1	PEBB	in vitro,in vivo,Co-crystal Structure,x-ray crystallography,anti tag coimmunoprecipitation,affinity chromatography technology,pull down,anti bait coimmunoprecipitation;pmids	0.99
CBP	CREB1	in vitro,in vivo,Affinity Capture-Western,Two-hybrid,Reconstituted Complex,Co-crystal Structure,FRET,gst pull down,experimental interaction detection,affinity chromatography technology,fluorescent resonance energy transfer,x-ray crystallography,anti tag coimmunoprecipitation,pull down,far western blotting;pmids	0.99
CCND3	CDK4	in vitro,in vivo,Affinity Capture-Western,anti bait coimmunoprecipitation,protein array,inferred by curator,Two-hybrid,affinity chromatography technology,pull down,anti tag coimmunoprecipitation,x-ray crystallography,molecular sieving,light scattering;pmids	0.99
CCND1	CDK4	in vitro,in vivo,Reconstituted Complex,Affinity Capture-Western,protein array,anti tag coimmunoprecipitation,anti bait coimmunoprecipitation,inferred by curator,affinity chromatography technology,protein kinase assay,pull down,Two-hybrid,imaging technique,molecular sieving,x-ray crystallography;pmids	0.99
CD5R1	CDK5	in vitro,in vivo,Affinity Capture-Western,Co-crystal Structure,protein kinase assay,x-ray crystallography,footprinting,affinity chromatography technology,tandem affinity purification,pull down,ion exchange chromatography,anti bait coimmunoprecipitation;pmids	0.99
STXB1	STX1A	in vitro,in vivo,Affinity Capture-Western,Reconstituted Complex,affinity chromatography technology,pull down;pmids	0.99
UBC9	SUMO1	in vitro,in vivo,Affinity Capture-MS,Reconstituted Complex,anti bait coimmunoprecipitation,pull down,isothermal titration calorimetry,molecular sieving,x-ray crystallography,Two-hybrid,comigration in sds page,affinity chromatography technology,fluorescent resonance energy transfer,enzymatic study,anti tag coimmunoprecipitation;pmids	0.99
DLG4	NMDE1	in vitro,in vivo,Two-hybrid,Affinity Capture-Western,Reconstituted Complex,fluorescence polarization spectroscopy,enzyme linked immunosorbent assay,affinity chromatography technology,pull down,far western blotting,anti bait coimmunoprecipitation;pmids	0.99
DLG4	KCNA4	in vitro,in vivo,Two-hybrid,Affinity Capture-Western,Reconstituted Complex,fluorescence polarization spectroscopy,enzyme linked immunosorbent assay,affinity chromatography technology,pull down,far western blotting,imaging technique;pmids	0.99
DLG4	NMDE2	in vitro,in vivo,Two-hybrid,Affinity Capture-Western,Reconstituted Complex,fluorescence polarization spectroscopy,enzyme linked immunosorbent assay,affinity chromatography technology,pull down,far western blotting;pmids	0.99
DLG3	NMDE2	in vitro,in vivo,Affinity Capture-Western,Two-hybrid,Reconstituted Complex,affinity chromatography technology,pull down;pmids	0.99
CCND2	CDK4	in vitro,Affinity Capture-Western,anti bait coimmunoprecipitation,inferred by curator,coimmunoprecipitation,affinity chromatography technology,fluorescent resonance energy transfer,Two-hybrid;pmids	0.99
XPF	ERCC1	in vitro,in vivo,Reconstituted Complex,pull down,affinity chromatography technology,anti bait coimmunoprecipitation,fluorescent resonance energy transfer,Two-hybrid,molecular sieving,nuclear magnetic resonance;pmids	0.99
GRB14	INSR	in vitro,in vivo,Affinity Capture-Western,bioluminescence resonance energy transfer,affinity chromatography technology,anti tag coimmunoprecipitation,anti bait coimmunoprecipitation;pmids	0.99
INSR	IRS1	in vitro,in vivo,Two-hybrid,anti tag coimmunoprecipitation,pull down,enzymatic study,affinity chromatography technology,anti bait coimmunoprecipitation;pmids	0.99
FGFR1	FGF1	in vitro,in vivo,Co-crystal Structure,Reconstituted Complex,cross-linking study,x-ray crystallography,pull down,nuclear magnetic resonance,surface plasmon resonance,imaging technique;pmids	0.99
EGFR	PTN1	in vitro,in vivo,Co-crystal Structure,Biochemical Activity,anti bait coimmunoprecipitation,fluorescence microscopy,protein kinase assay,anti tag coimmunoprecipitation,enzymatic study,x-ray crystallography,Two-hybrid,ubiquitin reconstruction,affinity chromatography technology,protein complementation assay,pull down;pmids	0.99
IF4G1	IF4E	in vitro,in vivo,Affinity Capture-Western,far western blotting,coimmunoprecipitation,pull down,filter binding,affinity chromatography technology,anti bait coimmunoprecipitation;pmids	0.99
ITA3	ITB1	in vitro,Reconstituted Complex,inferred by curator,affinity chromatography technology,pull down,cross-linking study;pmids	0.99
STIP1	HS90A	in vitro,in vivo,Reconstituted Complex,Affinity Capture-Western,affinity chromatography technology,anti tag coimmunoprecipitation,pull down,cross-linking study,molecular sieving;pmids	0.99
CHM2A	CHMP3	Two-hybrid,Affinity Capture-Western,affinity chromatography technology,surface plasmon resonance,pull down,transmission electron microscopy;pmids	0.99
HAP1	HD	in vitro,in vivo,Reconstituted Complex,Affinity Capture-Western,Two-hybrid,affinity chromatography technology,pull down,fluorescence microscopy,anti tag coimmunoprecipitation,anti bait coimmunoprecipitation;pmids	0.99
TAL1	HTF4	Affinity Capture-MS,Two-hybrid,affinity chromatography technology,anti bait coimmunoprecipitation,anti tag coimmunoprecipitation;pmids	0.99
TAL1	ITF2	Reconstituted Complex,Affinity Capture-MS,Two-hybrid,affinity chromatography technology,pull down;pmids	0.99
TAL1	TFE2	in vitro,in vivo,Affinity Capture-MS,Affinity Capture-Western,Reconstituted Complex,Two-hybrid,affinity chromatography technology,anti bait coimmunoprecipitation,pull down,anti tag coimmunoprecipitation;pmids	0.99
NOTC1	SUH	in vitro,in vivo,Reconstituted Complex,Affinity Capture-Western,x-ray crystallography,Two-hybrid,coimmunoprecipitation,affinity chromatography technology,anti tag coimmunoprecipitation,pull down,imaging technique,tandem affinity purification,surface plasmon resonance,molecular sieving;pmids	0.99
P85A	IRS1	in vitro,in vivo,Affinity Capture-Western,far western blotting,anti bait coimmunoprecipitation,affinity chromatography technology,cross-linking study,enzymatic study,Two-hybrid,surface plasmon resonance,coimmunoprecipitation,nuclear magnetic resonance,pull down,anti tag coimmunoprecipitation;pmids	0.99
NICA	PSN1	in vivo,Affinity Capture-Western,cosedimentation,blue native page,anti bait coimmunoprecipitation,affinity chromatography technology;pmids	0.99
BAX	BCL2	in vitro,in vivo,Two-hybrid,Affinity Capture-Western,Reconstituted Complex,anti bait coimmunoprecipitation,enzyme linked immunosorbent assay,anti tag coimmunoprecipitation,experimental interaction detection,affinity chromatography technology,fluorescence technology,pull down,fluorescence microscopy;pmids	0.99
BBC3	BCL2	in vitro,in vivo,Affinity Capture-Western,anti tag coimmunoprecipitation,surface plasmon resonance,inferred by curator,fluorescence polarization spectroscopy,affinity chromatography technology,anti bait coimmunoprecipitation;pmids	0.99
PRS6B	PSD7	Affinity Capture-MS,anti bait coimmunoprecipitation,anti tag coimmunoprecipitation,affinity chromatography technology,pull down;pmids	0.99
PRS6B	PRS4	Affinity Capture-MS,anti bait coimmunoprecipitation,cosedimentation in solution,affinity chromatography technology,anti tag coimmunoprecipitation,pull down;pmids	0.99
PRS6B	PRS7	in vivo,Affinity Capture-MS,Reconstituted Complex,anti bait coimmunoprecipitation,affinity chromatography technology,pull down,anti tag coimmunoprecipitation;pmids	0.99
MYCN	MAX	in vitro,Reconstituted Complex,Two-hybrid,beta galactosidase complementation,affinity chromatography technology,pull down,anti bait coimmunoprecipitation,protein complementation assay;pmids	0.99
MYCL1	with)	in vitro,Reconstituted Complex,pull down,affinity chromatography technology,tandem affinity purification;pmids	0.99
MXI1	MAX	in vitro,Reconstituted Complex,Two-hybrid,affinity chromatography technology,pull down,tandem affinity purification;pmids	0.99
MAD1	MAX	in vitro,in vivo,Reconstituted Complex,Two-hybrid,Co-crystal Structure,x-ray crystallography,affinity chromatography technology,pull down,anti bait coimmunoprecipitation,tandem affinity purification;pmids	0.99
MAD4	MAX	in vitro,Two-hybrid,Reconstituted Complex,pull down,affinity chromatography technology,tandem affinity purification;pmids	0.99
APBB1	A4	in vitro,in vivo,Reconstituted Complex,Affinity Capture-Western,Two-hybrid,anti tag coimmunoprecipitation,anti bait coimmunoprecipitation,affinity chromatography technology,pull down,protein complementation assay,nuclear magnetic resonance;pmids	0.99
APBB3	A4	in vitro,in vivo,Reconstituted Complex,Two-hybrid,pull down,protein complementation assay,affinity chromatography technology;pmids	0.99
APBA2	A4	in vitro,in vivo,Affinity Capture-Western,Reconstituted Complex,Two-hybrid,affinity chromatography technology,pull down;pmids	0.99
NECD	TNR16	in vitro,in vivo,Two-hybrid,Affinity Capture-Western,Reconstituted Complex,affinity chromatography technology,pull down;pmids	0.99
RASN	RAF1	in vitro,Affinity Capture-Western,experimental interaction detection,pull down,affinity chromatography technology,fluorescent resonance energy transfer,anti tag coimmunoprecipitation;pmids	0.99
DOCK1	CRK	in vitro,in vivo,Reconstituted Complex,Affinity Capture-Western,Co-fractionation,peptide array,pull down,affinity chromatography technology;pmids	0.99
JUND	FOS	in vivo,in vitro,Affinity Capture-Western,affinity chromatography technology,tandem affinity purification,pull down,anti bait coimmunoprecipitation,peptide array,anti tag coimmunoprecipitation;pmids	0.99
SEPT2	SEPT7	Affinity Capture-MS,Affinity Capture-Western,affinity chromatography technology,fluorescence microscopy,x-ray crystallography,pull down,molecular sieving,electron tomography;pmids	0.99
PSD13	PSMD4	Affinity Capture-MS,anti tag coimmunoprecipitation,affinity chromatography technology,anti bait coimmunoprecipitation;pmids	0.99
PSD13	PSDE	Affinity Capture-MS,anti tag coimmunoprecipitation,affinity chromatography technology,anti bait coimmunoprecipitation;pmids	0.99
PSMD6	PSMD4	Affinity Capture-MS,anti bait coimmunoprecipitation,anti tag coimmunoprecipitation,affinity chromatography technology;pmids	0.99
PSMD6	PSDE	Affinity Capture-MS,anti bait coimmunoprecipitation,anti tag coimmunoprecipitation,affinity chromatography technology,pull down;pmids	0.99
EI2BA	EI2BE	Affinity Capture-MS,Reconstituted Complex,affinity chromatography technology,pull down,molecular sieving,electron tomography;pmids	0.99
RBBP5	WDR5	copurification,Affinity Capture-Western,anti bait coimmunoprecipitation,affinity chromatography technology,anti tag coimmunoprecipitation,cosedimentation in solution,pull down,x-ray crystallography,tandem affinity purification,isothermal titration calorimetry;pmids	0.99
MED10	MED7	Affinity Capture-MS,anti tag coimmunoprecipitation,ion exchange chromatography,affinity chromatography technology,electron microscopy;pmids	0.99
ODP2	ODPB	Reconstituted Complex,surface plasmon resonance,molecular sieving,pull down,affinity chromatography technology;pmids	0.99
KINH	KLC1	Reconstituted Complex,Affinity Capture-Western,affinity chromatography technology,pull down,anti tag coimmunoprecipitation;pmids	0.99
PP2AB	IGBP1	Affinity Capture-MS,Two-hybrid,anti tag coimmunoprecipitation,tandem affinity purification,affinity chromatography technology;pmids	0.99
TCPA	TCPB	Affinity Capture-MS,blue native page,affinity chromatography technology,tandem affinity purification,cross-linking study;pmids	0.99
LSM4	LSM1	Affinity Capture-Western,Two-hybrid,affinity chromatography technology,mammalian protein protein interaction trap,ion exchange chromatography,molecular sieving;pmids	0.99
M3K1	MP2K4	Affinity Capture-Western,anti tag coimmunoprecipitation,protein kinase assay,pull down,affinity chromatography technology,enzymatic study;pmids	0.99
DPOD4	DPOD1	Two-hybrid,pull down,ion exchange chromatography,molecular sieving,cosedimentation through density gradient,anti bait coimmunoprecipitation,inferred by curator,chromatography technology,affinity chromatography technology,anti tag coimmunoprecipitation;pmids	0.99
H31	H4	tandem affinity purification,pull down,anti tag coimmunoprecipitation,affinity chromatography technology,imaging technique,mammalian protein protein interaction trap,dynamic light scattering,molecular sieving,x ray scattering;pmids	0.99
H31	H4	tandem affinity purification,pull down,anti tag coimmunoprecipitation,affinity chromatography technology,imaging technique,mammalian protein protein interaction trap,dynamic light scattering,molecular sieving,x ray scattering;pmids	0.99
H31	H4	tandem affinity purification,pull down,anti tag coimmunoprecipitation,affinity chromatography technology,imaging technique,mammalian protein protein interaction trap,dynamic light scattering,molecular sieving,x ray scattering;pmids	0.99
H31	H4	tandem affinity purification,pull down,anti tag coimmunoprecipitation,affinity chromatography technology,imaging technique,mammalian protein protein interaction trap,dynamic light scattering,molecular sieving,x ray scattering;pmids	0.99
H31	H4	tandem affinity purification,pull down,anti tag coimmunoprecipitation,affinity chromatography technology,imaging technique,mammalian protein protein interaction trap,dynamic light scattering,molecular sieving,x ray scattering;pmids	0.99
H31	H4	tandem affinity purification,pull down,anti tag coimmunoprecipitation,affinity chromatography technology,imaging technique,mammalian protein protein interaction trap,dynamic light scattering,molecular sieving,x ray scattering;pmids	0.99
H31	H4	tandem affinity purification,pull down,anti tag coimmunoprecipitation,affinity chromatography technology,imaging technique,mammalian protein protein interaction trap,dynamic light scattering,molecular sieving,x ray scattering;pmids	0.99
H31	H4	tandem affinity purification,pull down,anti tag coimmunoprecipitation,affinity chromatography technology,imaging technique,mammalian protein protein interaction trap,dynamic light scattering,molecular sieving,x ray scattering;pmids	0.99
H31	H4	tandem affinity purification,pull down,anti tag coimmunoprecipitation,affinity chromatography technology,imaging technique,mammalian protein protein interaction trap,dynamic light scattering,molecular sieving,x ray scattering;pmids	0.99
H31	H4	tandem affinity purification,pull down,anti tag coimmunoprecipitation,affinity chromatography technology,imaging technique,mammalian protein protein interaction trap,dynamic light scattering,molecular sieving,x ray scattering;pmids	0.99
H31	H4	tandem affinity purification,pull down,anti tag coimmunoprecipitation,affinity chromatography technology,imaging technique,mammalian protein protein interaction trap,dynamic light scattering,molecular sieving,x ray scattering;pmids	0.99
H31	H4	tandem affinity purification,pull down,anti tag coimmunoprecipitation,affinity chromatography technology,imaging technique,mammalian protein protein interaction trap,dynamic light scattering,molecular sieving,x ray scattering;pmids	0.99
H31	H4	tandem affinity purification,pull down,anti tag coimmunoprecipitation,affinity chromatography technology,imaging technique,mammalian protein protein interaction trap,dynamic light scattering,molecular sieving,x ray scattering;pmids	0.99
H31	H4	tandem affinity purification,pull down,anti tag coimmunoprecipitation,affinity chromatography technology,imaging technique,mammalian protein protein interaction trap,dynamic light scattering,molecular sieving,x ray scattering;pmids	0.99
H31	H4	tandem affinity purification,pull down,anti tag coimmunoprecipitation,affinity chromatography technology,imaging technique,mammalian protein protein interaction trap,dynamic light scattering,molecular sieving,x ray scattering;pmids	0.99
H31	H4	tandem affinity purification,pull down,anti tag coimmunoprecipitation,affinity chromatography technology,imaging technique,mammalian protein protein interaction trap,dynamic light scattering,molecular sieving,x ray scattering;pmids	0.99
H31	H4	tandem affinity purification,pull down,anti tag coimmunoprecipitation,affinity chromatography technology,imaging technique,mammalian protein protein interaction trap,dynamic light scattering,molecular sieving,x ray scattering;pmids	0.99
H31	H4	tandem affinity purification,pull down,anti tag coimmunoprecipitation,affinity chromatography technology,imaging technique,mammalian protein protein interaction trap,dynamic light scattering,molecular sieving,x ray scattering;pmids	0.99
H31	H4	tandem affinity purification,pull down,anti tag coimmunoprecipitation,affinity chromatography technology,imaging technique,mammalian protein protein interaction trap,dynamic light scattering,molecular sieving,x ray scattering;pmids	0.99
H31	H4	tandem affinity purification,pull down,anti tag coimmunoprecipitation,affinity chromatography technology,imaging technique,mammalian protein protein interaction trap,dynamic light scattering,molecular sieving,x ray scattering;pmids	0.99
H31	H4	tandem affinity purification,pull down,anti tag coimmunoprecipitation,affinity chromatography technology,imaging technique,mammalian protein protein interaction trap,dynamic light scattering,molecular sieving,x ray scattering;pmids	0.99
H31	H4	tandem affinity purification,pull down,anti tag coimmunoprecipitation,affinity chromatography technology,imaging technique,mammalian protein protein interaction trap,dynamic light scattering,molecular sieving,x ray scattering;pmids	0.99
H31	H4	tandem affinity purification,pull down,anti tag coimmunoprecipitation,affinity chromatography technology,imaging technique,mammalian protein protein interaction trap,dynamic light scattering,molecular sieving,x ray scattering;pmids	0.99
H31	H4	tandem affinity purification,pull down,anti tag coimmunoprecipitation,affinity chromatography technology,imaging technique,mammalian protein protein interaction trap,dynamic light scattering,molecular sieving,x ray scattering;pmids	0.99
H31	H4	tandem affinity purification,pull down,anti tag coimmunoprecipitation,affinity chromatography technology,imaging technique,mammalian protein protein interaction trap,dynamic light scattering,molecular sieving,x ray scattering;pmids	0.99
H31	H4	tandem affinity purification,pull down,anti tag coimmunoprecipitation,affinity chromatography technology,imaging technique,mammalian protein protein interaction trap,dynamic light scattering,molecular sieving,x ray scattering;pmids	0.99
H31	H4	tandem affinity purification,pull down,anti tag coimmunoprecipitation,affinity chromatography technology,imaging technique,mammalian protein protein interaction trap,dynamic light scattering,molecular sieving,x ray scattering;pmids	0.99
H31	H4	tandem affinity purification,pull down,anti tag coimmunoprecipitation,affinity chromatography technology,imaging technique,mammalian protein protein interaction trap,dynamic light scattering,molecular sieving,x ray scattering;pmids	0.99
H31	H4	tandem affinity purification,pull down,anti tag coimmunoprecipitation,affinity chromatography technology,imaging technique,mammalian protein protein interaction trap,dynamic light scattering,molecular sieving,x ray scattering;pmids	0.99
H31	H4	tandem affinity purification,pull down,anti tag coimmunoprecipitation,affinity chromatography technology,imaging technique,mammalian protein protein interaction trap,dynamic light scattering,molecular sieving,x ray scattering;pmids	0.99
H31	H4	tandem affinity purification,pull down,anti tag coimmunoprecipitation,affinity chromatography technology,imaging technique,mammalian protein protein interaction trap,dynamic light scattering,molecular sieving,x ray scattering;pmids	0.99
H31	H4	tandem affinity purification,pull down,anti tag coimmunoprecipitation,affinity chromatography technology,imaging technique,mammalian protein protein interaction trap,dynamic light scattering,molecular sieving,x ray scattering;pmids	0.99
H31	H4	tandem affinity purification,pull down,anti tag coimmunoprecipitation,affinity chromatography technology,imaging technique,mammalian protein protein interaction trap,dynamic light scattering,molecular sieving,x ray scattering;pmids	0.99
H31	H4	tandem affinity purification,pull down,anti tag coimmunoprecipitation,affinity chromatography technology,imaging technique,mammalian protein protein interaction trap,dynamic light scattering,molecular sieving,x ray scattering;pmids	0.99
H31	H4	tandem affinity purification,pull down,anti tag coimmunoprecipitation,affinity chromatography technology,imaging technique,mammalian protein protein interaction trap,dynamic light scattering,molecular sieving,x ray scattering;pmids	0.99
H31	H4	tandem affinity purification,pull down,anti tag coimmunoprecipitation,affinity chromatography technology,imaging technique,mammalian protein protein interaction trap,dynamic light scattering,molecular sieving,x ray scattering;pmids	0.99
H31	H4	tandem affinity purification,pull down,anti tag coimmunoprecipitation,affinity chromatography technology,imaging technique,mammalian protein protein interaction trap,dynamic light scattering,molecular sieving,x ray scattering;pmids	0.99
H31	H4	tandem affinity purification,pull down,anti tag coimmunoprecipitation,affinity chromatography technology,imaging technique,mammalian protein protein interaction trap,dynamic light scattering,molecular sieving,x ray scattering;pmids	0.99
H31	H4	tandem affinity purification,pull down,anti tag coimmunoprecipitation,affinity chromatography technology,imaging technique,mammalian protein protein interaction trap,dynamic light scattering,molecular sieving,x ray scattering;pmids	0.99
H31	H4	tandem affinity purification,pull down,anti tag coimmunoprecipitation,affinity chromatography technology,imaging technique,mammalian protein protein interaction trap,dynamic light scattering,molecular sieving,x ray scattering;pmids	0.99
H31	H4	tandem affinity purification,pull down,anti tag coimmunoprecipitation,affinity chromatography technology,imaging technique,mammalian protein protein interaction trap,dynamic light scattering,molecular sieving,x ray scattering;pmids	0.99
H31	H4	tandem affinity purification,pull down,anti tag coimmunoprecipitation,affinity chromatography technology,imaging technique,mammalian protein protein interaction trap,dynamic light scattering,molecular sieving,x ray scattering;pmids	0.99
H31	H4	tandem affinity purification,pull down,anti tag coimmunoprecipitation,affinity chromatography technology,imaging technique,mammalian protein protein interaction trap,dynamic light scattering,molecular sieving,x ray scattering;pmids	0.99
H31	H4	tandem affinity purification,pull down,anti tag coimmunoprecipitation,affinity chromatography technology,imaging technique,mammalian protein protein interaction trap,dynamic light scattering,molecular sieving,x ray scattering;pmids	0.99
H31	H4	tandem affinity purification,pull down,anti tag coimmunoprecipitation,affinity chromatography technology,imaging technique,mammalian protein protein interaction trap,dynamic light scattering,molecular sieving,x ray scattering;pmids	0.99
H31	H4	tandem affinity purification,pull down,anti tag coimmunoprecipitation,affinity chromatography technology,imaging technique,mammalian protein protein interaction trap,dynamic light scattering,molecular sieving,x ray scattering;pmids	0.99
H31	H4	tandem affinity purification,pull down,anti tag coimmunoprecipitation,affinity chromatography technology,imaging technique,mammalian protein protein interaction trap,dynamic light scattering,molecular sieving,x ray scattering;pmids	0.99
H31	H4	tandem affinity purification,pull down,anti tag coimmunoprecipitation,affinity chromatography technology,imaging technique,mammalian protein protein interaction trap,dynamic light scattering,molecular sieving,x ray scattering;pmids	0.99
H31	H4	tandem affinity purification,pull down,anti tag coimmunoprecipitation,affinity chromatography technology,imaging technique,mammalian protein protein interaction trap,dynamic light scattering,molecular sieving,x ray scattering;pmids	0.99
H31	H4	tandem affinity purification,pull down,anti tag coimmunoprecipitation,affinity chromatography technology,imaging technique,mammalian protein protein interaction trap,dynamic light scattering,molecular sieving,x ray scattering;pmids	0.99
H31	H4	tandem affinity purification,pull down,anti tag coimmunoprecipitation,affinity chromatography technology,imaging technique,mammalian protein protein interaction trap,dynamic light scattering,molecular sieving,x ray scattering;pmids	0.99
H31	H4	tandem affinity purification,pull down,anti tag coimmunoprecipitation,affinity chromatography technology,imaging technique,mammalian protein protein interaction trap,dynamic light scattering,molecular sieving,x ray scattering;pmids	0.99
H31	H4	tandem affinity purification,pull down,anti tag coimmunoprecipitation,affinity chromatography technology,imaging technique,mammalian protein protein interaction trap,dynamic light scattering,molecular sieving,x ray scattering;pmids	0.99
H31	H4	tandem affinity purification,pull down,anti tag coimmunoprecipitation,affinity chromatography technology,imaging technique,mammalian protein protein interaction trap,dynamic light scattering,molecular sieving,x ray scattering;pmids	0.99
H31	H4	tandem affinity purification,pull down,anti tag coimmunoprecipitation,affinity chromatography technology,imaging technique,mammalian protein protein interaction trap,dynamic light scattering,molecular sieving,x ray scattering;pmids	0.99
H31	H4	tandem affinity purification,pull down,anti tag coimmunoprecipitation,affinity chromatography technology,imaging technique,mammalian protein protein interaction trap,dynamic light scattering,molecular sieving,x ray scattering;pmids	0.99
H31	H4	tandem affinity purification,pull down,anti tag coimmunoprecipitation,affinity chromatography technology,imaging technique,mammalian protein protein interaction trap,dynamic light scattering,molecular sieving,x ray scattering;pmids	0.99
H31	H4	tandem affinity purification,pull down,anti tag coimmunoprecipitation,affinity chromatography technology,imaging technique,mammalian protein protein interaction trap,dynamic light scattering,molecular sieving,x ray scattering;pmids	0.99
H31	H4	tandem affinity purification,pull down,anti tag coimmunoprecipitation,affinity chromatography technology,imaging technique,mammalian protein protein interaction trap,dynamic light scattering,molecular sieving,x ray scattering;pmids	0.99
H31	H4	tandem affinity purification,pull down,anti tag coimmunoprecipitation,affinity chromatography technology,imaging technique,mammalian protein protein interaction trap,dynamic light scattering,molecular sieving,x ray scattering;pmids	0.99
H31	H4	tandem affinity purification,pull down,anti tag coimmunoprecipitation,affinity chromatography technology,imaging technique,mammalian protein protein interaction trap,dynamic light scattering,molecular sieving,x ray scattering;pmids	0.99
H31	H4	tandem affinity purification,pull down,anti tag coimmunoprecipitation,affinity chromatography technology,imaging technique,mammalian protein protein interaction trap,dynamic light scattering,molecular sieving,x ray scattering;pmids	0.99
H31	H4	tandem affinity purification,pull down,anti tag coimmunoprecipitation,affinity chromatography technology,imaging technique,mammalian protein protein interaction trap,dynamic light scattering,molecular sieving,x ray scattering;pmids	0.99
H31	H4	tandem affinity purification,pull down,anti tag coimmunoprecipitation,affinity chromatography technology,imaging technique,mammalian protein protein interaction trap,dynamic light scattering,molecular sieving,x ray scattering;pmids	0.99
H31	H4	tandem affinity purification,pull down,anti tag coimmunoprecipitation,affinity chromatography technology,imaging technique,mammalian protein protein interaction trap,dynamic light scattering,molecular sieving,x ray scattering;pmids	0.99
H31	H4	tandem affinity purification,pull down,anti tag coimmunoprecipitation,affinity chromatography technology,imaging technique,mammalian protein protein interaction trap,dynamic light scattering,molecular sieving,x ray scattering;pmids	0.99
H31	H4	tandem affinity purification,pull down,anti tag coimmunoprecipitation,affinity chromatography technology,imaging technique,mammalian protein protein interaction trap,dynamic light scattering,molecular sieving,x ray scattering;pmids	0.99
H31	H4	tandem affinity purification,pull down,anti tag coimmunoprecipitation,affinity chromatography technology,imaging technique,mammalian protein protein interaction trap,dynamic light scattering,molecular sieving,x ray scattering;pmids	0.99
H31	H4	tandem affinity purification,pull down,anti tag coimmunoprecipitation,affinity chromatography technology,imaging technique,mammalian protein protein interaction trap,dynamic light scattering,molecular sieving,x ray scattering;pmids	0.99
H31	H4	tandem affinity purification,pull down,anti tag coimmunoprecipitation,affinity chromatography technology,imaging technique,mammalian protein protein interaction trap,dynamic light scattering,molecular sieving,x ray scattering;pmids	0.99
H31	H4	tandem affinity purification,pull down,anti tag coimmunoprecipitation,affinity chromatography technology,imaging technique,mammalian protein protein interaction trap,dynamic light scattering,molecular sieving,x ray scattering;pmids	0.99
H31	H4	tandem affinity purification,pull down,anti tag coimmunoprecipitation,affinity chromatography technology,imaging technique,mammalian protein protein interaction trap,dynamic light scattering,molecular sieving,x ray scattering;pmids	0.99
H31	H4	tandem affinity purification,pull down,anti tag coimmunoprecipitation,affinity chromatography technology,imaging technique,mammalian protein protein interaction trap,dynamic light scattering,molecular sieving,x ray scattering;pmids	0.99
H31	H4	tandem affinity purification,pull down,anti tag coimmunoprecipitation,affinity chromatography technology,imaging technique,mammalian protein protein interaction trap,dynamic light scattering,molecular sieving,x ray scattering;pmids	0.99
H31	H4	tandem affinity purification,pull down,anti tag coimmunoprecipitation,affinity chromatography technology,imaging technique,mammalian protein protein interaction trap,dynamic light scattering,molecular sieving,x ray scattering;pmids	0.99
H31	H4	tandem affinity purification,pull down,anti tag coimmunoprecipitation,affinity chromatography technology,imaging technique,mammalian protein protein interaction trap,dynamic light scattering,molecular sieving,x ray scattering;pmids	0.99
H31	H4	tandem affinity purification,pull down,anti tag coimmunoprecipitation,affinity chromatography technology,imaging technique,mammalian protein protein interaction trap,dynamic light scattering,molecular sieving,x ray scattering;pmids	0.99
H31	H4	tandem affinity purification,pull down,anti tag coimmunoprecipitation,affinity chromatography technology,imaging technique,mammalian protein protein interaction trap,dynamic light scattering,molecular sieving,x ray scattering;pmids	0.99
H31	H4	tandem affinity purification,pull down,anti tag coimmunoprecipitation,affinity chromatography technology,imaging technique,mammalian protein protein interaction trap,dynamic light scattering,molecular sieving,x ray scattering;pmids	0.99
H31	H4	tandem affinity purification,pull down,anti tag coimmunoprecipitation,affinity chromatography technology,imaging technique,mammalian protein protein interaction trap,dynamic light scattering,molecular sieving,x ray scattering;pmids	0.99
H31	H4	tandem affinity purification,pull down,anti tag coimmunoprecipitation,affinity chromatography technology,imaging technique,mammalian protein protein interaction trap,dynamic light scattering,molecular sieving,x ray scattering;pmids	0.99
H31	H4	tandem affinity purification,pull down,anti tag coimmunoprecipitation,affinity chromatography technology,imaging technique,mammalian protein protein interaction trap,dynamic light scattering,molecular sieving,x ray scattering;pmids	0.99
H31	H4	tandem affinity purification,pull down,anti tag coimmunoprecipitation,affinity chromatography technology,imaging technique,mammalian protein protein interaction trap,dynamic light scattering,molecular sieving,x ray scattering;pmids	0.99
H31	H4	tandem affinity purification,pull down,anti tag coimmunoprecipitation,affinity chromatography technology,imaging technique,mammalian protein protein interaction trap,dynamic light scattering,molecular sieving,x ray scattering;pmids	0.99
H31	H4	tandem affinity purification,pull down,anti tag coimmunoprecipitation,affinity chromatography technology,imaging technique,mammalian protein protein interaction trap,dynamic light scattering,molecular sieving,x ray scattering;pmids	0.99
H31	H4	tandem affinity purification,pull down,anti tag coimmunoprecipitation,affinity chromatography technology,imaging technique,mammalian protein protein interaction trap,dynamic light scattering,molecular sieving,x ray scattering;pmids	0.99
H31	H4	tandem affinity purification,pull down,anti tag coimmunoprecipitation,affinity chromatography technology,imaging technique,mammalian protein protein interaction trap,dynamic light scattering,molecular sieving,x ray scattering;pmids	0.99
H31	H4	tandem affinity purification,pull down,anti tag coimmunoprecipitation,affinity chromatography technology,imaging technique,mammalian protein protein interaction trap,dynamic light scattering,molecular sieving,x ray scattering;pmids	0.99
H31	H4	tandem affinity purification,pull down,anti tag coimmunoprecipitation,affinity chromatography technology,imaging technique,mammalian protein protein interaction trap,dynamic light scattering,molecular sieving,x ray scattering;pmids	0.99
H31	H4	tandem affinity purification,pull down,anti tag coimmunoprecipitation,affinity chromatography technology,imaging technique,mammalian protein protein interaction trap,dynamic light scattering,molecular sieving,x ray scattering;pmids	0.99
H31	H4	tandem affinity purification,pull down,anti tag coimmunoprecipitation,affinity chromatography technology,imaging technique,mammalian protein protein interaction trap,dynamic light scattering,molecular sieving,x ray scattering;pmids	0.99
H31	H4	tandem affinity purification,pull down,anti tag coimmunoprecipitation,affinity chromatography technology,imaging technique,mammalian protein protein interaction trap,dynamic light scattering,molecular sieving,x ray scattering;pmids	0.99
H31	H4	tandem affinity purification,pull down,anti tag coimmunoprecipitation,affinity chromatography technology,imaging technique,mammalian protein protein interaction trap,dynamic light scattering,molecular sieving,x ray scattering;pmids	0.99
H31	H4	tandem affinity purification,pull down,anti tag coimmunoprecipitation,affinity chromatography technology,imaging technique,mammalian protein protein interaction trap,dynamic light scattering,molecular sieving,x ray scattering;pmids	0.99
H31	H4	tandem affinity purification,pull down,anti tag coimmunoprecipitation,affinity chromatography technology,imaging technique,mammalian protein protein interaction trap,dynamic light scattering,molecular sieving,x ray scattering;pmids	0.99
H31	H4	tandem affinity purification,pull down,anti tag coimmunoprecipitation,affinity chromatography technology,imaging technique,mammalian protein protein interaction trap,dynamic light scattering,molecular sieving,x ray scattering;pmids	0.99
H31	H4	tandem affinity purification,pull down,anti tag coimmunoprecipitation,affinity chromatography technology,imaging technique,mammalian protein protein interaction trap,dynamic light scattering,molecular sieving,x ray scattering;pmids	0.99
H31	H4	tandem affinity purification,pull down,anti tag coimmunoprecipitation,affinity chromatography technology,imaging technique,mammalian protein protein interaction trap,dynamic light scattering,molecular sieving,x ray scattering;pmids	0.99
H31	H4	tandem affinity purification,pull down,anti tag coimmunoprecipitation,affinity chromatography technology,imaging technique,mammalian protein protein interaction trap,dynamic light scattering,molecular sieving,x ray scattering;pmids	0.99
H31	H4	tandem affinity purification,pull down,anti tag coimmunoprecipitation,affinity chromatography technology,imaging technique,mammalian protein protein interaction trap,dynamic light scattering,molecular sieving,x ray scattering;pmids	0.99
H31	H4	tandem affinity purification,pull down,anti tag coimmunoprecipitation,affinity chromatography technology,imaging technique,mammalian protein protein interaction trap,dynamic light scattering,molecular sieving,x ray scattering;pmids	0.99
H31	H4	tandem affinity purification,pull down,anti tag coimmunoprecipitation,affinity chromatography technology,imaging technique,mammalian protein protein interaction trap,dynamic light scattering,molecular sieving,x ray scattering;pmids	0.99
H31	H4	tandem affinity purification,pull down,anti tag coimmunoprecipitation,affinity chromatography technology,imaging technique,mammalian protein protein interaction trap,dynamic light scattering,molecular sieving,x ray scattering;pmids	0.99
H31	H4	tandem affinity purification,pull down,anti tag coimmunoprecipitation,affinity chromatography technology,imaging technique,mammalian protein protein interaction trap,dynamic light scattering,molecular sieving,x ray scattering;pmids	0.99
H31	H4	tandem affinity purification,pull down,anti tag coimmunoprecipitation,affinity chromatography technology,imaging technique,mammalian protein protein interaction trap,dynamic light scattering,molecular sieving,x ray scattering;pmids	0.99
H31	H4	tandem affinity purification,pull down,anti tag coimmunoprecipitation,affinity chromatography technology,imaging technique,mammalian protein protein interaction trap,dynamic light scattering,molecular sieving,x ray scattering;pmids	0.99
H31	H4	tandem affinity purification,pull down,anti tag coimmunoprecipitation,affinity chromatography technology,imaging technique,mammalian protein protein interaction trap,dynamic light scattering,molecular sieving,x ray scattering;pmids	0.99
H31	H4	tandem affinity purification,pull down,anti tag coimmunoprecipitation,affinity chromatography technology,imaging technique,mammalian protein protein interaction trap,dynamic light scattering,molecular sieving,x ray scattering;pmids	0.99
H31	H4	tandem affinity purification,pull down,anti tag coimmunoprecipitation,affinity chromatography technology,imaging technique,mammalian protein protein interaction trap,dynamic light scattering,molecular sieving,x ray scattering;pmids	0.99
H31	H4	tandem affinity purification,pull down,anti tag coimmunoprecipitation,affinity chromatography technology,imaging technique,mammalian protein protein interaction trap,dynamic light scattering,molecular sieving,x ray scattering;pmids	0.99
H31	H4	tandem affinity purification,pull down,anti tag coimmunoprecipitation,affinity chromatography technology,imaging technique,mammalian protein protein interaction trap,dynamic light scattering,molecular sieving,x ray scattering;pmids	0.99
H31	H4	tandem affinity purification,pull down,anti tag coimmunoprecipitation,affinity chromatography technology,imaging technique,mammalian protein protein interaction trap,dynamic light scattering,molecular sieving,x ray scattering;pmids	0.99
H31	H4	tandem affinity purification,pull down,anti tag coimmunoprecipitation,affinity chromatography technology,imaging technique,mammalian protein protein interaction trap,dynamic light scattering,molecular sieving,x ray scattering;pmids	0.99
H31	H4	tandem affinity purification,pull down,anti tag coimmunoprecipitation,affinity chromatography technology,imaging technique,mammalian protein protein interaction trap,dynamic light scattering,molecular sieving,x ray scattering;pmids	0.99
H31	H4	tandem affinity purification,pull down,anti tag coimmunoprecipitation,affinity chromatography technology,imaging technique,mammalian protein protein interaction trap,dynamic light scattering,molecular sieving,x ray scattering;pmids	0.99
H31	H4	tandem affinity purification,pull down,anti tag coimmunoprecipitation,affinity chromatography technology,imaging technique,mammalian protein protein interaction trap,dynamic light scattering,molecular sieving,x ray scattering;pmids	0.99
H31	H4	tandem affinity purification,pull down,anti tag coimmunoprecipitation,affinity chromatography technology,imaging technique,mammalian protein protein interaction trap,dynamic light scattering,molecular sieving,x ray scattering;pmids	0.99
H31	H4	tandem affinity purification,pull down,anti tag coimmunoprecipitation,affinity chromatography technology,imaging technique,mammalian protein protein interaction trap,dynamic light scattering,molecular sieving,x ray scattering;pmids	0.99
H31	H4	tandem affinity purification,pull down,anti tag coimmunoprecipitation,affinity chromatography technology,imaging technique,mammalian protein protein interaction trap,dynamic light scattering,molecular sieving,x ray scattering;pmids	0.99
H31	H4	tandem affinity purification,pull down,anti tag coimmunoprecipitation,affinity chromatography technology,imaging technique,mammalian protein protein interaction trap,dynamic light scattering,molecular sieving,x ray scattering;pmids	0.99
H31	H4	tandem affinity purification,pull down,anti tag coimmunoprecipitation,affinity chromatography technology,imaging technique,mammalian protein protein interaction trap,dynamic light scattering,molecular sieving,x ray scattering;pmids	0.99
H31	H4	tandem affinity purification,pull down,anti tag coimmunoprecipitation,affinity chromatography technology,imaging technique,mammalian protein protein interaction trap,dynamic light scattering,molecular sieving,x ray scattering;pmids	0.99
H31	H4	tandem affinity purification,pull down,anti tag coimmunoprecipitation,affinity chromatography technology,imaging technique,mammalian protein protein interaction trap,dynamic light scattering,molecular sieving,x ray scattering;pmids	0.99
H31	H4	tandem affinity purification,pull down,anti tag coimmunoprecipitation,affinity chromatography technology,imaging technique,mammalian protein protein interaction trap,dynamic light scattering,molecular sieving,x ray scattering;pmids	0.99
H31	H4	tandem affinity purification,pull down,anti tag coimmunoprecipitation,affinity chromatography technology,imaging technique,mammalian protein protein interaction trap,dynamic light scattering,molecular sieving,x ray scattering;pmids	0.99
H31	H4	tandem affinity purification,pull down,anti tag coimmunoprecipitation,affinity chromatography technology,imaging technique,mammalian protein protein interaction trap,dynamic light scattering,molecular sieving,x ray scattering;pmids	0.99
H31	H4	tandem affinity purification,pull down,anti tag coimmunoprecipitation,affinity chromatography technology,imaging technique,mammalian protein protein interaction trap,dynamic light scattering,molecular sieving,x ray scattering;pmids	0.99
H31	H4	tandem affinity purification,pull down,anti tag coimmunoprecipitation,affinity chromatography technology,imaging technique,mammalian protein protein interaction trap,dynamic light scattering,molecular sieving,x ray scattering;pmids	0.99
H31	H4	tandem affinity purification,pull down,anti tag coimmunoprecipitation,affinity chromatography technology,imaging technique,mammalian protein protein interaction trap,dynamic light scattering,molecular sieving,x ray scattering;pmids	0.99
H31	H4	tandem affinity purification,pull down,anti tag coimmunoprecipitation,affinity chromatography technology,imaging technique,mammalian protein protein interaction trap,dynamic light scattering,molecular sieving,x ray scattering;pmids	0.99
H31	H4	tandem affinity purification,pull down,anti tag coimmunoprecipitation,affinity chromatography technology,imaging technique,mammalian protein protein interaction trap,dynamic light scattering,molecular sieving,x ray scattering;pmids	0.99
H31	H4	tandem affinity purification,pull down,anti tag coimmunoprecipitation,affinity chromatography technology,imaging technique,mammalian protein protein interaction trap,dynamic light scattering,molecular sieving,x ray scattering;pmids	0.99
H31	H4	tandem affinity purification,pull down,anti tag coimmunoprecipitation,affinity chromatography technology,imaging technique,mammalian protein protein interaction trap,dynamic light scattering,molecular sieving,x ray scattering;pmids	0.99
H31	H4	tandem affinity purification,pull down,anti tag coimmunoprecipitation,affinity chromatography technology,imaging technique,mammalian protein protein interaction trap,dynamic light scattering,molecular sieving,x ray scattering;pmids	0.99
H31	H4	tandem affinity purification,pull down,anti tag coimmunoprecipitation,affinity chromatography technology,imaging technique,mammalian protein protein interaction trap,dynamic light scattering,molecular sieving,x ray scattering;pmids	0.99
H31	H4	tandem affinity purification,pull down,anti tag coimmunoprecipitation,affinity chromatography technology,imaging technique,mammalian protein protein interaction trap,dynamic light scattering,molecular sieving,x ray scattering;pmids	0.99
H31	H4	tandem affinity purification,pull down,anti tag coimmunoprecipitation,affinity chromatography technology,imaging technique,mammalian protein protein interaction trap,dynamic light scattering,molecular sieving,x ray scattering;pmids	0.99
H31	H4	tandem affinity purification,pull down,anti tag coimmunoprecipitation,affinity chromatography technology,imaging technique,mammalian protein protein interaction trap,dynamic light scattering,molecular sieving,x ray scattering;pmids	0.99
H31	H4	tandem affinity purification,pull down,anti tag coimmunoprecipitation,affinity chromatography technology,imaging technique,mammalian protein protein interaction trap,dynamic light scattering,molecular sieving,x ray scattering;pmids	0.99
H31	H4	tandem affinity purification,pull down,anti tag coimmunoprecipitation,affinity chromatography technology,imaging technique,mammalian protein protein interaction trap,dynamic light scattering,molecular sieving,x ray scattering;pmids	0.99
HS90B	STIP1	anti tag coimmunoprecipitation,affinity chromatography technology,pull down,surface plasmon resonance;pmids	0.99
PSA1	PSA5	cosedimentation in solution,affinity chromatography technology,x-ray crystallography,pull down;pmids	0.98
PSA3	PSA7	in vitro,pull down,Two-hybrid,anti bait coimmunoprecipitation,affinity chromatography technology;pmids	0.98
PTN1	IRS1	in vivo,Reconstituted Complex,Affinity Capture-Western,phosphatase assay,affinity chromatography technology,pull down;pmids	0.98
PTN1	PGFRB	in vivo,phosphatase assay,anti tag coimmunoprecipitation,affinity technology;pmids	0.98
SNP25	SYT1	in vitro,Reconstituted Complex,pull down,affinity chromatography technology;pmids	0.98
TBP	TAF6	Affinity Capture-Western,copurification,anti bait coimmunoprecipitation,affinity chromatography technology,pull down;pmids	0.98
SNF5	SMRC1	copurification,anti tag coimmunoprecipitation,affinity chromatography technology,pull down,anti bait coimmunoprecipitation;pmids	0.98
PSA2	PSA7	in vitro,Two-hybrid,pull down,affinity chromatography technology,anti bait coimmunoprecipitation;pmids	0.98
PSA2	PSA4	in vitro,anti bait coimmunoprecipitation,Two-hybrid,pull down,affinity chromatography technology;pmids	0.98
PSD7	with)	Affinity Capture-MS,anti tag coimmunoprecipitation,affinity chromatography technology,pull down;pmids	0.98
PSA6	PSA7	in vitro,Two-hybrid,pull down,anti bait coimmunoprecipitation,affinity chromatography technology;pmids	0.98
PSA6	PSA3	in vitro,copurification,pull down,Two-hybrid,anti bait coimmunoprecipitation,affinity chromatography technology;pmids	0.98
ARAF	RASK	affinity chromatography technology,Two-hybrid,anti tag coimmunoprecipitation,fluorescent resonance energy transfer;pmids	0.98
BAD	1433T	in vitro,in vivo,Two-hybrid,Affinity Capture-Western,affinity chromatography technology,confocal microscopy,pull down;pmids	0.98
2AAB	2A5E	in vivo,Affinity Capture-Western,Co-fractionation,anti tag coimmunoprecipitation,affinity chromatography technology,Two-hybrid;pmids	0.98
AP2A2	AMPH	in vitro,Reconstituted Complex,pull down,affinity chromatography technology;pmids	0.98
CSN6	CSN4	in vitro,Affinity Capture-MS,anti tag coimmunoprecipitation,affinity chromatography technology,pull down;pmids	0.98
TAF6	TAF1	in vitro,in vivo,Reconstituted Complex,affinity chromatography technology,pull down;pmids	0.98
VP33A	VPS18	in vivo,Affinity Capture-Western,affinity chromatography technology,anti tag coimmunoprecipitation,anti bait coimmunoprecipitation;pmids	0.98
RPAB3	RPB7	in vitro,Reconstituted Complex,pull down,affinity chromatography technology;pmids	0.98
RPB1	TBP	copurification,Reconstituted Complex,pull down,affinity chromatography technology;pmids	0.98
RPB2	RPAB1	Reconstituted Complex,pull down,electron tomography;pmids	0.98
DLG4	NMDE3	in vitro,in vivo,Two-hybrid,Affinity Capture-Western,Reconstituted Complex,fluorescence polarization spectroscopy,enzyme linked immunosorbent assay,affinity chromatography technology,pull down;pmids	0.98
NMDE2	KCC2A	in vitro,in vivo,Reconstituted Complex,competition binding,fluorescence technology,pull down;pmids	0.98
PSD13	PSD7	Affinity Capture-MS,anti tag coimmunoprecipitation,affinity chromatography technology,anti bait coimmunoprecipitation;pmids	0.98
PSD13	PSD12	in vivo,Affinity Capture-MS,affinity chromatography technology,anti bait coimmunoprecipitation,pull down;pmids	0.98
2A5D	2AAB	Two-hybrid,Affinity Capture-Western,Co-fractionation,anti tag coimmunoprecipitation,affinity chromatography technology;pmids	0.98
ODPA	ODPB	in vivo,copurification,x-ray crystallography,affinity chromatography technology,molecular sieving;pmids	0.98
CAV1	NLTP	in vitro,Affinity Capture-Western,FRET,fluorescent resonance energy transfer,Two-hybrid,affinity chromatography technology;pmids	0.98
GCP3	TBG1	in vivo,tandem affinity purification,affinity chromatography technology,anti tag coimmunoprecipitation,pull down;pmids	0.98
VATH	VATE1	in vitro,Two-hybrid,Reconstituted Complex,pull down;pmids	0.98
TF2AA	T2AG	in vitro,Affinity Capture-MS,pull down,affinity chromatography technology,Two-hybrid;pmids	0.98
SNX6	SNX1	in vitro,in vivo,Affinity Capture-Western,affinity chromatography technology,Two-hybrid,anti bait coimmunoprecipitation;pmids	0.98
EED	EZH1	in vitro,in vivo,Two-hybrid,affinity chromatography technology,pull down,tandem affinity purification;pmids	0.98
PP1G	IPP2	in vitro,Two-hybrid,anti tag coimmunoprecipitation,blue native page,affinity chromatography technology,pull down;pmids	0.98
STX3	STXB1	in vitro,in vivo,Reconstituted Complex,pull down,affinity chromatography technology;pmids	0.98
TSN	TSNAX	in vitro,in vivo,Two-hybrid,experimental interaction detection,pull down,affinity chromatography technology,anti tag coimmunoprecipitation;pmids	0.98
SC22B	STX5	in vitro,Affinity Capture-Western,affinity chromatography technology,anti bait coimmunoprecipitation,Two-hybrid;pmids	0.98
BOP1	PESC	in vitro,Two-hybrid,anti bait coimmunoprecipitation,comigration in non denaturing gel electrophoresis,affinity chromatography technology;pmids	0.98
PPID	HS90B	in vitro,Reconstituted Complex,pull down,tandem affinity purification;pmids	0.98
DPOD3	DPOD1	in vivo,ion exchange chromatography,molecular sieving,cosedimentation through density gradient,inferred by curator,chromatography technology,affinity chromatography technology,anti tag coimmunoprecipitation;pmids	0.98
SMC2	SMC4	in vitro,in vivo,Affinity Capture-Western,anti bait coimmunoprecipitation,affinity chromatography technology,cross-linking study;pmids	0.98
SF3B4	SF3B2	in vivo,far western blotting,Two-hybrid,affinity chromatography technology,anti tag coimmunoprecipitation;pmids	0.98
RPB4	RPB7	in vitro,in vivo,Two-hybrid,pull down,affinity chromatography technology,anti tag coimmunoprecipitation;pmids	0.98
ODO1	DLDH	in vitro,Reconstituted Complex,pull down,affinity chromatography technology;pmids	0.98
EXOS3	EXOS4	Two-hybrid,anti tag coimmunoprecipitation,anti bait coimmunoprecipitation,affinity chromatography technology;pmids	0.98
GGA2	CLH1	in vitro,Reconstituted Complex,pull down,affinity chromatography technology;pmids	0.98
HIP1R	CLCB	in vitro,Two-hybrid,affinity chromatography technology,anti tag coimmunoprecipitation,pull down;pmids	0.98
ZO1	CXA1	in vivo,Affinity Capture-Western,pull down,Two-hybrid,anti bait coimmunoprecipitation,gst pull down,affinity chromatography technology;pmids	0.98
PACN1	WASL	in vitro,Two-hybrid,Reconstituted Complex,pull down;pmids	0.98
GRIA2	PICK1	in vivo,Two-hybrid,Reconstituted Complex,pull down;pmids	0.98
PSB5	PSA1	Two-hybrid,affinity chromatography technology,x-ray crystallography;pmids	0.98
GGA3	ARF1	in vitro,in vivo,Two-hybrid,Reconstituted Complex,pull down;pmids	0.98
GRIP1	GRIA2	Two-hybrid,Reconstituted Complex,pull down,affinity chromatography technology;pmids	0.98
TIPRL	PP2AB	Reconstituted Complex,anti tag coimmunoprecipitation,pull down,affinity chromatography technology;pmids	0.98
PRP4	PRP31	Affinity Capture-MS,anti tag coimmunoprecipitation,affinity chromatography technology,Two-hybrid;pmids	0.98
DPOE1	DPOE3	anti bait coimmunoprecipitation,anti tag coimmunoprecipitation,inferred by curator,pull down,affinity chromatography technology;pmids	0.98
PRS10	PRS6A	cosedimentation in solution,anti tag coimmunoprecipitation,affinity chromatography technology,Two-hybrid,pull down;pmids	0.98
AT5F1	ATP5H	blue native page,Two-hybrid,affinity chromatography technology,cross-linking study;pmids	0.98
DHSB	with)	blue native page,affinity chromatography technology,anti tag coimmunoprecipitation,anti bait coimmunoprecipitation;pmids	0.98
SLD5	PSF1	pull down,x-ray crystallography,ion exchange chromatography,molecular sieving,cosedimentation in solution;pmids	0.98
PCNA	GA45A	in vitro,in vivo,far western blotting,Reconstituted Complex,Affinity Capture-Western,Two-hybrid,coimmunoprecipitation,affinity chromatography technology,pull down;pmids	0.97
PCNA	RFC1	in vitro,in vivo,Affinity Capture-Western,Reconstituted Complex,Affinity Capture-MS,affinity chromatography technology,pull down,far western blotting,anti tag coimmunoprecipitation;pmids	0.97
PCNA	RFC4	in vitro,in vivo,Reconstituted Complex,Affinity Capture-MS,Affinity Capture-Western,coimmunoprecipitation,affinity chromatography technology,pull down,anti tag coimmunoprecipitation;pmids	0.97
PSA1	PSB7	affinity chromatography technology,x-ray crystallography,pull down;pmids	0.97
PSA1	PSB4	affinity chromatography technology,x-ray crystallography,pull down;pmids	0.97
PSA1	PSB3	affinity chromatography technology,x-ray crystallography,pull down;pmids	0.97
PSA1	PSB1	affinity chromatography technology,pull down,x-ray crystallography;pmids	0.97
SRC	EGFR	in vitro,Affinity Capture-Western,affinity chromatography technology,anti bait coimmunoprecipitation,Two-hybrid,ubiquitin reconstruction,protein complementation assay;pmids	0.97
SRC	BCAR1	in vitro,Reconstituted Complex,Affinity Capture-Western,Two-hybrid,affinity chromatography technology,coimmunoprecipitation,fluorescence technology,pull down,enzymatic study;pmids	0.97
SRC	FAK1	in vitro,in vivo,Affinity Capture-Western,Reconstituted Complex,Two-hybrid,anti bait coimmunoprecipitation,coimmunoprecipitation,anti tag coimmunoprecipitation,affinity chromatography technology,pull down,imaging technique;pmids	0.97
SRC	HNRPK	in vitro,in vivo,bimolecular fluorescence complementation,anti tag coimmunoprecipitation,pull down,enzymatic study;pmids	0.97
BCAR1	FYN	in vitro,in vivo,Two-hybrid,Affinity Capture-Western,Reconstituted Complex,peptide array,affinity chromatography technology,coimmunoprecipitation,pull down;pmids	0.97
SNP25	VAMP2	in vitro,Affinity Capture-Western,Reconstituted Complex,Two-hybrid,far western blotting,Co-crystal Structure,affinity chromatography technology,x-ray crystallography,pull down,molecular sieving;pmids	0.97
SOS1	CRK	in vitro,in vivo,Reconstituted Complex,Affinity Capture-Western,peptide array,affinity chromatography technology,tandem affinity purification,pull down,imaging technique;pmids	0.97
CBL	CRK	in vitro,in vivo,Affinity Capture-Western,anti bait coimmunoprecipitation,coimmunoprecipitation,experimental interaction detection,affinity chromatography technology,tandem affinity purification,pull down,Two-hybrid;pmids	0.97
CBL	1433B	in vitro,Two-hybrid,Reconstituted Complex,Affinity Capture-Western,affinity chromatography technology,coimmunoprecipitation,pull down,anti tag coimmunoprecipitation;pmids	0.97
TERA	SYVN1	Affinity Capture-Western,affinity chromatography technology,anti tag coimmunoprecipitation,anti bait coimmunoprecipitation,pull down,x-ray crystallography;pmids	0.97
TERA	UFD1	in vitro,Affinity Capture-Western,anti tag coimmunoprecipitation,gst pull down,affinity chromatography technology,pull down,x-ray crystallography;pmids	0.97
RAN	RCC1	in vivo,Reconstituted Complex,Co-crystal Structure,Two-hybrid,Affinity Capture-Western,x-ray crystallography,pull down,comigration in gel electrophoresis,anti bait coimmunoprecipitation,affinity chromatography technology;pmids	0.97
RAN	RCC1	in vivo,Reconstituted Complex,Co-crystal Structure,Two-hybrid,Affinity Capture-Western,x-ray crystallography,pull down,comigration in gel electrophoresis,anti bait coimmunoprecipitation,affinity chromatography technology;pmids	0.97
SIX1	EYA2	Two-hybrid,molecular sieving,x-ray crystallography;pmids	0.97
RFC5	RFC2	in vitro,in vivo,Two-hybrid,copurification,cosedimentation in solution,affinity chromatography technology;pmids	0.97
SKP1	CKS1	pull down,affinity chromatography technology,x-ray crystallography,isothermal titration calorimetry,tandem affinity purification;pmids	0.97
SMCA4	ARI1A	copurification,Affinity Capture-Western,coimmunoprecipitation,Two-hybrid,anti tag coimmunoprecipitation,anti bait coimmunoprecipitation,pull down,affinity chromatography technology;pmids	0.97
MCM4	MCM7	in vitro,in vivo,Two-hybrid,Reconstituted Complex,Affinity Capture-Western,protein array,coimmunoprecipitation,affinity chromatography technology,cosedimentation,anti bait coimmunoprecipitation,tandem affinity purification,pull down;pmids	0.97
CTNB1	PSN1	in vitro,in vivo,Affinity Capture-Western,Reconstituted Complex,anti bait coimmunoprecipitation,coimmunoprecipitation,affinity chromatography technology,pull down;pmids	0.97
CTNB1	TX1B3	in vitro,in vivo,Two-hybrid,x-ray crystallography;pmids	0.97
CTNB1	CTNA1	in vitro,Affinity Capture-Western,Reconstituted Complex,anti bait coimmunoprecipitation,coimmunoprecipitation,affinity chromatography technology,pull down,anti tag coimmunoprecipitation;pmids	0.97
EIF3A	EIF3D	Affinity Capture-MS,copurification,Affinity Capture-Western,anti bait coimmunoprecipitation,affinity chromatography technology,molecular sieving,pull down,mass spectrometry studies of complexes,transmission electron microscopy,electron tomography;pmids	0.97
EIF3A	EIF3K	Affinity Capture-MS,copurification,anti bait coimmunoprecipitation,affinity chromatography technology,ion exchange chromatography,pull down,molecular sieving,mass spectrometry studies of complexes,transmission electron microscopy,electron tomography;pmids	0.97
EIF3A	EIF3F	Affinity Capture-MS,copurification,Affinity Capture-Western,anti bait coimmunoprecipitation,affinity chromatography technology,anti tag coimmunoprecipitation,ion exchange chromatography,pull down,molecular sieving,mass spectrometry studies of complexes,transmission electron microscopy,electron tomography;pmids	0.97
EIF3A	EIF3H	Affinity Capture-MS,copurification,Affinity Capture-Western,anti bait coimmunoprecipitation,anti tag coimmunoprecipitation,affinity chromatography technology,ion exchange chromatography,pull down,molecular sieving,mass spectrometry studies of complexes,transmission electron microscopy,electron tomography;pmids	0.97
EIF3A	EIF3E	Affinity Capture-MS,copurification,Affinity Capture-Western,anti bait coimmunoprecipitation,affinity chromatography technology,ion exchange chromatography,pull down,molecular sieving,mass spectrometry studies of complexes,transmission electron microscopy,electron tomography;pmids	0.97
PAK1	CDC42	in vitro,Reconstituted Complex,pull down,anti tag coimmunoprecipitation,copurification,nuclear magnetic resonance,imaging technique,Two-hybrid,affinity chromatography technology,x-ray crystallography,tandem affinity purification;pmids	0.97
PAK1	ARHG6	in vitro,in vivo,Two-hybrid,tandem affinity purification,affinity chromatography technology;pmids	0.97
UBA3	NEDD8	in vitro,in vivo,Biochemical Activity,Reconstituted Complex,x-ray crystallography,enzymatic study,affinity chromatography technology,pull down;pmids	0.97
VPS35	VP26A	Two-hybrid,coimmunoprecipitation,affinity chromatography technology,pull down,molecular sieving,anti bait coimmunoprecipitation,confocal microscopy,anti tag coimmunoprecipitation,transmission electron microscopy;pmids	0.97
NPL4	TERA	Affinity Capture-Western,anti tag coimmunoprecipitation,molecular sieving,affinity chromatography technology,anti bait coimmunoprecipitation,pull down,x-ray crystallography,Two-hybrid;pmids	0.97
DPOD2	PCNA	in vitro,in vivo,Reconstituted Complex,far western blotting,anti bait coimmunoprecipitation,pull down,affinity chromatography technology,anti tag coimmunoprecipitation;pmids	0.97
CDK2	CDN1B	in vitro,Affinity Capture-Western,anti bait coimmunoprecipitation,footprinting,surface plasmon resonance,x-ray crystallography,affinity chromatography technology,enzymatic study,pull down,tandem affinity purification,anti tag coimmunoprecipitation,imaging technique,molecular sieving;pmids	0.97
CDK2	CDN1A	in vitro,Affinity Capture-Western,Reconstituted Complex,protein array,pull down,Two-hybrid,surface plasmon resonance,anti bait coimmunoprecipitation,affinity chromatography technology,tandem affinity purification,enzymatic study,mammalian protein protein interaction trap,imaging technique,anti tag coimmunoprecipitation;pmids	0.97
JUN	FOSL1	in vitro,in vivo,Two-hybrid,Reconstituted Complex,Affinity Capture-Western,affinity chromatography technology,pull down,fluorescent resonance energy transfer,anti bait coimmunoprecipitation;pmids	0.97
FOS	JUNB	in vivo,in vitro,protein complementation assay,fluorescent resonance energy transfer,affinity chromatography technology,Two-hybrid,anti bait coimmunoprecipitation,peptide array,anti tag coimmunoprecipitation,tandem affinity purification;pmids	0.97
PSDE	PSD12	Affinity Capture-MS,anti tag coimmunoprecipitation,affinity chromatography technology;pmids	0.97
PSDE	PSD11	Affinity Capture-MS,anti tag coimmunoprecipitation,affinity chromatography technology,pull down;pmids	0.97
PSDE	PSMD3	Affinity Capture-MS,anti tag coimmunoprecipitation,affinity chromatography technology;pmids	0.97
PSDE	PSMD1	Affinity Capture-MS,anti tag coimmunoprecipitation,affinity chromatography technology,pull down;pmids	0.97
PSDE	PRS7	Affinity Capture-MS,anti tag coimmunoprecipitation,affinity chromatography technology;pmids	0.97
PSDE	PRS4	Affinity Capture-MS,anti tag coimmunoprecipitation,affinity chromatography technology;pmids	0.97
PSDE	PSMD4	Affinity Capture-Western,affinity chromatography technology,anti tag coimmunoprecipitation;pmids	0.97
PSD7	with)	Affinity Capture-MS,anti tag coimmunoprecipitation,affinity chromatography technology,pull down;pmids	0.97
MK08	ATF2	in vitro,in vivo,Reconstituted Complex,Affinity Capture-Western,Biochemical Activity,protein kinase assay,enzymatic study,affinity chromatography technology,pull down,Two-hybrid;pmids	0.97
PTN11	GRB2	in vivo,Affinity Capture-Western,far western blotting,Reconstituted Complex,pull down,anti bait coimmunoprecipitation,affinity chromatography technology,tandem affinity purification,anti tag coimmunoprecipitation;pmids	0.97
PTN11	GAB1	Affinity Capture-Western,Two-hybrid,coimmunoprecipitation,anti bait coimmunoprecipitation,anti tag coimmunoprecipitation,far western blotting,affinity chromatography technology,surface plasmon resonance,phosphatase assay,fluorescence polarization spectroscopy;pmids	0.97
PAR6A	CDC42	in vitro,in vivo,Reconstituted Complex,Affinity Capture-Western,Two-hybrid,pull down,anti tag coimmunoprecipitation,affinity chromatography technology;pmids	0.97
PAR6A	KPCI	in vitro,coimmunoprecipitation,anti tag coimmunoprecipitation,x-ray crystallography,anti bait coimmunoprecipitation,Two-hybrid,affinity chromatography technology,pull down;pmids	0.97
KAPCA	KAP2	tandem affinity purification,affinity chromatography technology,protein kinase assay;pmids	0.97
RASH	RASA1	in vitro,in vivo,Reconstituted Complex,Co-crystal Structure,Biochemical Activity,x-ray crystallography,enzymatic study,pull down,affinity chromatography technology;pmids	0.97
RASH	SOS1	in vivo,Co-crystal Structure,x-ray crystallography,pull down,surface plasmon resonance,affinity chromatography technology,enzymatic study;pmids	0.97
SHC1	A4	in vitro,in vivo,Two-hybrid,Reconstituted Complex,Affinity Capture-Western,pull down,coimmunoprecipitation,affinity chromatography technology;pmids	0.97
SHC1	EGFR	in vitro,in vivo,Affinity Capture-MS,Affinity Capture-Western,anti bait coimmunoprecipitation,coimmunoprecipitation,pull down,protein array,experimental interaction detection,affinity chromatography technology,competition binding,tandem affinity purification,Two-hybrid,ubiquitin reconstruction,anti tag coimmunoprecipitation,protein complementation assay,enzymatic study,x-ray crystallography,prote…	0.97
SHC1	PTN12	in vitro,in vivo,Two-hybrid,Affinity Capture-Western,Reconstituted Complex,affinity chromatography technology,tandem affinity purification,pull down;pmids	0.97
KHDR1	FYN	in vitro,in vivo,Reconstituted Complex,Affinity Capture-Western,coimmunoprecipitation,pull down,affinity chromatography technology,Two-hybrid,enzymatic study;pmids	0.97
KHDR1	P85A	in vitro,in vivo,Affinity Capture-Western,Reconstituted Complex,affinity chromatography technology,pull down,fluorescent resonance energy transfer;pmids	0.97
KHDR1	CBP	in vivo,Two-hybrid,Reconstituted Complex,Affinity Capture-Western,imaging technique,affinity chromatography technology,enzymatic study,pull down;pmids	0.97
KHDR1	GRB2	in vitro,in vivo,Reconstituted Complex,Affinity Capture-Western,coimmunoprecipitation,pull down,affinity chromatography technology,Two-hybrid,anti tag coimmunoprecipitation;pmids	0.97
DAXX	TNR6	in vitro,in vivo,Two-hybrid,Reconstituted Complex,pull down,anti bait coimmunoprecipitation,coimmunoprecipitation,affinity chromatography technology,imaging technique;pmids	0.97
DAXX	MDM2	in vitro,in vivo,Affinity Capture-Western,anti tag coimmunoprecipitation,anti bait coimmunoprecipitation,fluorescence technology,pull down,fluorescence microscopy,affinity chromatography technology,nuclear magnetic resonance;pmids	0.97
DAXX	PML	in vitro,in vivo,Affinity Capture-Western,Co-localization,Two-hybrid,coimmunoprecipitation,imaging technique,fluorescence microscopy,anti bait coimmunoprecipitation,affinity chromatography technology,enzymatic study,pull down;pmids	0.97
DAXX	HDAC1	in vivo,far western blotting,Reconstituted Complex,Affinity Capture-Western,anti bait coimmunoprecipitation,affinity chromatography technology,pull down;pmids	0.97
P53	HMGB1	in vitro,in vivo,Affinity Capture-Western,Reconstituted Complex,far western blotting,experimental interaction detection,affinity chromatography technology,pull down,isothermal titration calorimetry,molecular sieving,nuclear magnetic resonance,cross-linking study;pmids	0.97
P53	MDM2	in vitro,in vivo,Biochemical Activity,Affinity Capture-Western,Reconstituted Complex,Co-fractionation,anti tag coimmunoprecipitation,x-ray crystallography,anti bait coimmunoprecipitation,pull down,enzyme linked immunosorbent assay,chromatin immunoprecipitation assay,surface plasmon resonance,gst pull down,genetic interference,coimmunoprecipitation,experimental interaction detection,molecular siev…	0.97
DMD	SNTA1	in vitro,in vivo,Protein-peptide,Reconstituted Complex,Affinity Capture-Western,Two-hybrid,affinity chromatography technology,pull down;pmids	0.97
NCK1	CD3E	in vitro,in vivo,Two-hybrid,Reconstituted Complex,filamentous phage display,peptide array,anti tag coimmunoprecipitation,nuclear magnetic resonance,enzyme linked immunosorbent assay,pull down;pmids	0.97
NCK1	M4K1	in vitro,in vivo,Two-hybrid,Reconstituted Complex,Affinity Capture-Western,peptide array,affinity chromatography technology,pull down;pmids	0.97
NCK1	ABL1	in vitro,in vivo,Affinity Capture-Western,Reconstituted Complex,Two-hybrid,peptide array,affinity chromatography technology,pull down;pmids	0.97
WASP	FYN	in vivo,Affinity Capture-Western,Reconstituted Complex,experimental interaction detection,anti bait coimmunoprecipitation,pull down,affinity chromatography technology,enzymatic study;pmids	0.97
B2CL1	BCL2	in vitro,Protein-peptide,Affinity Capture-Western,fluorescence polarization spectroscopy,Two-hybrid,affinity chromatography technology,pull down;pmids	0.97
B2CL1	P53	in vitro,in vivo,anti bait coimmunoprecipitation,surface plasmon resonance,Two-hybrid,pull down,affinity chromatography technology,isothermal titration calorimetry,fluorescence polarization spectroscopy,anti tag coimmunoprecipitation,nuclear magnetic resonance;pmids	0.97
B2L11	DYL1	in vitro,in vivo,Two-hybrid,Reconstituted Complex,anti bait coimmunoprecipitation,cosedimentation through density gradient,pull down,affinity chromatography technology;pmids	0.97
WASL	CDC42	in vitro,Reconstituted Complex,protein kinase assay,phosphatase assay,coimmunoprecipitation,Two-hybrid,pull down;pmids	0.97
WASL	ITSN1	in vitro,in vivo,Reconstituted Complex,coimmunoprecipitation,colocalization/visualisation technologies,copurification,pull down,imaging technique;pmids	0.97
WASL	GRB2	in vitro,in vivo,Reconstituted Complex,peptide array,anti tag coimmunoprecipitation,Two-hybrid,pull down,affinity chromatography technology;pmids	0.97
RAD50	NBN	in vitro,in vivo,Two-hybrid,copurification,Affinity Capture-Western,fluorescence microscopy,affinity chromatography technology,pull down,anti tag coimmunoprecipitation,anti bait coimmunoprecipitation;pmids	0.97
COPB	COPB2	Two-hybrid,Affinity Capture-Western,affinity chromatography technology,pull down;pmids	0.97
CDC6	ORC1	in vitro,in vivo,Two-hybrid,Affinity Capture-Western,Reconstituted Complex,Co-fractionation,protein array,affinity chromatography technology,pull down;pmids	0.97
ORC5	ORC3	in vitro,Two-hybrid,copurification,Reconstituted Complex,Affinity Capture-Western,protein array,affinity chromatography technology,pull down,anti bait coimmunoprecipitation;pmids	0.97
FBXW7	CUL1	in vitro,Reconstituted Complex,coimmunoprecipitation,pull down,affinity chromatography technology,anti tag coimmunoprecipitation,fluorescent resonance energy transfer;pmids	0.97
FBXW7	NOTC1	in vitro,in vivo,Affinity Capture-Western,pull down,affinity chromatography technology,protein complementation assay,enzymatic study,tandem affinity purification,anti tag coimmunoprecipitation,anti bait coimmunoprecipitation;pmids	0.97
2AAB	PP2AA	in vivo,Affinity Capture-MS,Reconstituted Complex,Affinity Capture-Western,anti tag coimmunoprecipitation,tandem affinity purification,affinity chromatography technology,chromatography technology,pull down;pmids	0.97
FADD	TNR6	in vitro,in vivo,copurification,Affinity Capture-Western,Co-crystal Structure,Reconstituted Complex,anti tag coimmunoprecipitation,Two-hybrid,pull down,coimmunoprecipitation,anti bait coimmunoprecipitation,colocalization by immunostaining,affinity chromatography technology,x-ray crystallography,molecular sieving,cosedimentation,cosedimentation through density gradient,imaging technique,mass spect…	0.97
FADD	CFLAR	in vivo,Two-hybrid,Affinity Capture-Western,Reconstituted Complex,coimmunoprecipitation,affinity chromatography technology,anti bait coimmunoprecipitation,pull down;pmids	0.97
MK03	MP2K1	in vitro,in vivo,Two-hybrid,Biochemical Activity,Affinity Capture-Western,Co-localization,Reconstituted Complex,anti tag coimmunoprecipitation,enzymatic study,affinity chromatography technology,imaging technique,anti bait coimmunoprecipitation,pull down;pmids	0.97
EIF3G	EIF3I	Two-hybrid,mass spectrometry studies of complexes,affinity chromatography technology;pmids	0.97
EIF3B	EIF3C	copurification,anti bait coimmunoprecipitation,affinity chromatography technology,mass spectrometry studies of complexes;pmids	0.97
DYN1	AMPH	in vitro,Reconstituted Complex,Affinity Capture-Western,pull down,enzyme linked immunosorbent assay,surface plasmon resonance,affinity chromatography technology,peptide array;pmids	0.97
HDAC2	HDAC1	in vitro,in vivo,copurification,Affinity Capture-MS,Affinity Capture-Western,coimmunoprecipitation,anti tag coimmunoprecipitation,molecular sieving,affinity chromatography technology,anti bait coimmunoprecipitation,imaging technique;pmids	0.97
RBBP4	HDAC1	in vitro,in vivo,Affinity Capture-Western,Reconstituted Complex,copurification,anti tag coimmunoprecipitation,molecular sieving,affinity chromatography technology,anti bait coimmunoprecipitation,confocal microscopy,pull down,tandem affinity purification;pmids	0.97
RBX1	SKP1	in vitro,in vivo,Two-hybrid,Affinity Capture-Western,pull down,x-ray crystallography,affinity chromatography technology,tandem affinity purification;pmids	0.97
MCL1	BAX	in vitro,Two-hybrid,anti tag coimmunoprecipitation,fluorescence technology,cosedimentation through density gradient,anti bait coimmunoprecipitation,x-ray crystallography,affinity chromatography technology;pmids	0.97
RPAB2	RPAB1	in vitro,Reconstituted Complex,pull down,affinity chromatography technology,anti tag coimmunoprecipitation,electron tomography;pmids	0.97
CSN1	CSN4	inferred by curator,affinity chromatography technology,Two-hybrid,x-ray crystallography,molecular sieving,electron microscopy,transmission electron microscopy,electron tomography;pmids	0.97
CSN1	CSN5	in vitro,Affinity Capture-MS,anti tag coimmunoprecipitation,anti bait coimmunoprecipitation,affinity chromatography technology,inferred by curator,tandem affinity purification,cosedimentation in solution,x-ray crystallography,molecular sieving,electron microscopy,transmission electron microscopy,electron tomography;pmids	0.97
PPIP1	WASP	in vitro,in vivo,Two-hybrid,Affinity Capture-Western,Reconstituted Complex,anti bait coimmunoprecipitation,colocalization by immunostaining,affinity chromatography technology,imaging technique,pull down;pmids	0.97
EPS15	EPN1	in vitro,in vivo,Affinity Capture-Western,Reconstituted Complex,isothermal titration calorimetry,affinity chromatography technology,pull down,far western blotting;pmids	0.97
CSN6	CSN1	in vitro,Affinity Capture-MS,anti tag coimmunoprecipitation,affinity chromatography technology,inferred by curator,pull down,cosedimentation in solution,x-ray crystallography,molecular sieving,electron microscopy,transmission electron microscopy,electron tomography;pmids	0.97
CSN6	CSN2	in vitro,Affinity Capture-MS,anti tag coimmunoprecipitation,affinity chromatography technology,enzymatic study,far western blotting,x-ray crystallography,pull down,molecular sieving;pmids	0.97
CSN5	CSN2	in vitro,Affinity Capture-MS,anti tag coimmunoprecipitation,affinity chromatography technology,tandem affinity purification,enzymatic study,far western blotting,pull down,x-ray crystallography,molecular sieving;pmids	0.97
CSN3	CSN2	in vitro,affinity chromatography technology,enzymatic study,far western blotting,anti tag coimmunoprecipitation,anti bait coimmunoprecipitation,x-ray crystallography,pull down,molecular sieving;pmids	0.97
PP2AA	IGBP1	in vivo,Affinity Capture-MS,Affinity Capture-Western,Two-hybrid,anti tag coimmunoprecipitation,tandem affinity purification,affinity chromatography technology,anti bait coimmunoprecipitation,pull down;pmids	0.97
APC	PLAK	in vitro,Reconstituted Complex,Affinity Capture-Western,affinity chromatography technology,Two-hybrid,pull down,imaging technique,anti tag coimmunoprecipitation;pmids	0.97
VP33A	VPS11	in vivo,Affinity Capture-Western,affinity chromatography technology,anti tag coimmunoprecipitation;pmids	0.97
MCM7	CDC6	in vivo,Two-hybrid,Affinity Capture-Western,affinity chromatography technology,imaging technique;pmids	0.97
ARNT	SIM2	in vitro,in vivo,Two-hybrid,Affinity Capture-Western,Reconstituted Complex,affinity chromatography technology,pull down,fluorescent resonance energy transfer;pmids	0.97
CHM4B	PDC6I	in vitro,in vivo,Two-hybrid,surface plasmon resonance,x-ray crystallography,pull down,affinity chromatography technology,anti tag coimmunoprecipitation,fluorescence polarization spectroscopy;pmids	0.97
RPB1	SPT5H	in vitro,in vivo,Affinity Capture-Western,far western blotting,anti bait coimmunoprecipitation,affinity chromatography technology,pull down,mammalian protein protein interaction trap,anti tag coimmunoprecipitation;pmids	0.97
RPB1	TCEA1	in vitro,Co-crystal Structure,Reconstituted Complex,Affinity Capture-MS,affinity chromatography technology,x-ray crystallography,pull down,anti bait coimmunoprecipitation;pmids	0.97
ANM1	HNRPK	in vitro,in vivo,Affinity Capture-Western,Biochemical Activity,anti tag coimmunoprecipitation,pull down,methyltransferase assay,enzymatic study,affinity chromatography technology;pmids	0.97
TF65	NFKB2	in vivo,Affinity Capture-MS,Reconstituted Complex,Affinity Capture-Western,tandem affinity purification,anti tag coimmunoprecipitation,affinity chromatography technology,anti bait coimmunoprecipitation,pull down,imaging technique;pmids	0.97
MSH6	PCNA	in vitro,in vivo,far western blotting,Affinity Capture-Western,Protein-peptide,Affinity Capture-MS,affinity chromatography technology,anti tag coimmunoprecipitation;pmids	0.97
RAF1	MP2K1	in vitro,in vivo,Reconstituted Complex,tandem affinity purification,anti bait coimmunoprecipitation,anti tag coimmunoprecipitation,pull down,affinity chromatography technology,enzymatic study,surface plasmon resonance;pmids	0.97
CRK	GRB2	in vitro,in vivo,Reconstituted Complex,far western blotting,Affinity Capture-Western,affinity chromatography technology,tandem affinity purification,pull down;pmids	0.97
NFKB1	RELB	in vitro,Affinity Capture-MS,tandem affinity purification,anti tag coimmunoprecipitation,affinity chromatography technology,anti bait coimmunoprecipitation,Two-hybrid,imaging technique;pmids	0.97
NFKB1	NFKB2	in vitro,Affinity Capture-MS,tandem affinity purification,anti bait coimmunoprecipitation,pull down,anti tag coimmunoprecipitation,affinity chromatography technology,Two-hybrid;pmids	0.97
NFKB1	TF65	in vivo,Affinity Capture-MS,Reconstituted Complex,tandem affinity purification,anti bait coimmunoprecipitation,pull down,Two-hybrid,anti tag coimmunoprecipitation,affinity chromatography technology,imaging technique,protein complementation assay;pmids	0.97
NFKB1	IKBA	in vitro,in vivo,Affinity Capture-Western,Reconstituted Complex,tandem affinity purification,x-ray crystallography,anti tag coimmunoprecipitation,affinity chromatography technology,Two-hybrid,pull down,anti bait coimmunoprecipitation;pmids	0.97
NFKB1	BCL3	in vitro,in vivo,Two-hybrid,Affinity Capture-Western,Co-localization,Reconstituted Complex,copurification,affinity chromatography technology,imaging technique,anti bait coimmunoprecipitation,pull down;pmids	0.97
CBP	TF65	in vitro,in vivo,Two-hybrid,Affinity Capture-Western,Reconstituted Complex,anti bait coimmunoprecipitation,pull down,affinity chromatography technology,imaging technique;pmids	0.97
CCND1	CDN1A	in vitro,in vivo,Reconstituted Complex,protein array,anti tag coimmunoprecipitation,pull down,coimmunoprecipitation,Two-hybrid,affinity chromatography technology;pmids	0.97
SUMO1	SAE2	Reconstituted Complex,pull down,affinity chromatography technology,Two-hybrid,comigration in sds page,cross-linking study;pmids	0.97
SUMO1	TOP2B	in vitro,in vivo,Two-hybrid,Reconstituted Complex,Affinity Capture-Western,affinity chromatography technology,pull down,enzymatic study;pmids	0.97
SUMO1	DAXX	in vitro,in vivo,Reconstituted Complex,Affinity Capture-Western,Two-hybrid,pull down,anti tag coimmunoprecipitation,affinity chromatography technology,x-ray crystallography,enzymatic study,anti bait coimmunoprecipitation;pmids	0.97
DLG4	CRIPT	in vitro,Two-hybrid,Reconstituted Complex,fluorescence polarization spectroscopy,enzyme linked immunosorbent assay,pull down;pmids	0.97
DLG4	KCNA1	in vitro,Two-hybrid,Reconstituted Complex,fluorescence polarization spectroscopy,enzyme linked immunosorbent assay,pull down;pmids	0.97
FGFR1	FRS2	in vitro,in vivo,Reconstituted Complex,Affinity Capture-Western,Two-hybrid,Co-crystal Structure,affinity chromatography technology,x-ray crystallography,anti tag coimmunoprecipitation,pull down,enzymatic study;pmids	0.97
EGFR	EGF	in vitro,in vivo,Reconstituted Complex,saturation binding,x-ray crystallography,surface plasmon resonance,affinity chromatography technology,x ray scattering,electron tomography,fluorescence-activated cell sorting,pull down,scintillation proximity assay,imaging technique,molecular sieving,transmission electron microscopy,anti bait coimmunoprecipitation;pmids	0.97
EGFR	GRB2	in vitro,in vivo,Affinity Capture-MS,Affinity Capture-Western,Reconstituted Complex,pull down,anti bait coimmunoprecipitation,surface plasmon resonance,protein array,affinity chromatography technology,coimmunoprecipitation,competition binding,anti tag coimmunoprecipitation,tandem affinity purification,Two-hybrid,ubiquitin reconstruction,protein complementation assay;pmids	0.97
IF4G1	IF4A1	in vitro,in vivo,Affinity Capture-MS,Affinity Capture-Western,coimmunoprecipitation,pull down,anti bait coimmunoprecipitation,nuclear magnetic resonance,surface plasmon resonance,molecular sieving,anti tag coimmunoprecipitation,gst pull down,dynamic light scattering,affinity chromatography technology,isothermal titration calorimetry;pmids	0.97
HS90A	GCR	in vitro,Co-localization,Affinity Capture-Western,Reconstituted Complex,coimmunoprecipitation,affinity chromatography technology,imaging technique,pull down,cross-linking study,molecular sieving,electron microscopy,protein complementation assay;pmids	0.97
P85A	PK3CA	in vitro,in vivo,Reconstituted Complex,anti tag coimmunoprecipitation,anti bait coimmunoprecipitation,pull down,affinity chromatography technology,fluorescent resonance energy transfer,x-ray crystallography;pmids	0.97
P85A	GRB2	in vitro,in vivo,Affinity Capture-Western,Reconstituted Complex,Two-hybrid,pull down,anti bait coimmunoprecipitation,affinity chromatography technology,tandem affinity purification,anti tag coimmunoprecipitation,mammalian protein protein interaction trap;pmids	0.97
BAX	B2CL1	in vitro,in vivo,Two-hybrid,Affinity Capture-Western,Protein-peptide,coimmunoprecipitation,anti bait coimmunoprecipitation,pull down,enzyme linked immunosorbent assay,experimental interaction detection,anti tag coimmunoprecipitation,affinity chromatography technology,fluorescence technology,x-ray crystallography,fluorescence polarization spectroscopy,fluorescent resonance energy transfer,imaging …	0.97
BBC3	B2CL1	in vitro,Two-hybrid,Affinity Capture-Western,surface plasmon resonance,pull down,anti bait coimmunoprecipitation,anti tag coimmunoprecipitation,inferred by curator,fluorescence polarization spectroscopy,affinity chromatography technology,x-ray crystallography;pmids	0.97
SEPT2	SEPT6	in vitro,Affinity Capture-Western,anti bait coimmunoprecipitation,Two-hybrid,affinity chromatography technology,fluorescence microscopy,x-ray crystallography,pull down,molecular sieving,electron tomography;pmids	0.97
PSMD6	PSMD3	Affinity Capture-MS,anti bait coimmunoprecipitation,affinity chromatography technology,pull down;pmids	0.97
MED10	RPB1	Affinity Capture-MS,Affinity Capture-Western,anti tag coimmunoprecipitation,affinity chromatography technology;pmids	0.97
ITF2	ID3	in vitro,in vivo,Two-hybrid,Reconstituted Complex,experimental interaction detection,pull down,affinity chromatography technology,tandem affinity purification;pmids	0.97
PP2AB	2AAA	Affinity Capture-MS,Affinity Capture-Western,Reconstituted Complex,anti tag coimmunoprecipitation,tandem affinity purification,pull down,affinity chromatography technology;pmids	0.97
LSM4	LSM7	Affinity Capture-Western,Two-hybrid,affinity chromatography technology;pmids	0.97
TBG1	GCP2	tandem affinity purification,affinity chromatography technology,anti tag coimmunoprecipitation,pull down;pmids	0.97
T2AG	TBP	in vitro,in vivo,Reconstituted Complex,pull down,imaging technique;pmids	0.97
EED	SUZ12	copurification,Reconstituted Complex,affinity chromatography technology,pull down,anti bait coimmunoprecipitation,imaging technique,anti tag coimmunoprecipitation,tandem affinity purification;pmids	0.97
EED	EZH2	in vitro,in vivo,Two-hybrid,Affinity Capture-Western,Co-fractionation,Reconstituted Complex,copurification,affinity chromatography technology,enzymatic study,pull down,anti tag coimmunoprecipitation,anti bait coimmunoprecipitation,imaging technique,tandem affinity purification;pmids	0.97
PACN1	DYN1	in vitro,in vivo,Two-hybrid,Affinity Capture-Western,Reconstituted Complex,anti tag coimmunoprecipitation,affinity chromatography technology,pull down;pmids	0.97
PICK1	KPCA	in vitro,in vivo,Two-hybrid,Affinity Capture-Western,affinity chromatography technology;pmids	0.97
OPTN	RAB8A	Two-hybrid,Reconstituted Complex,Affinity Capture-Western,affinity chromatography technology,pull down,bimolecular fluorescence complementation,confocal microscopy;pmids	0.97
FOSL2	JUN	in vivo,Two-hybrid,affinity chromatography technology,peptide array,anti tag coimmunoprecipitation,anti bait coimmunoprecipitation,tandem affinity purification;pmids	0.97
ATF3	JUN	in vitro,in vivo,Affinity Capture-Western,Reconstituted Complex,coimmunoprecipitation,affinity chromatography technology,pull down,fluorescent resonance energy transfer,peptide array,anti bait coimmunoprecipitation,tandem affinity purification;pmids	0.97
PLCG1	CBL	in vitro,in vivo,far western blotting,Reconstituted Complex,Affinity Capture-Western,affinity chromatography technology,pull down,fluorescent resonance energy transfer,imaging technique;pmids	0.97
SH3K1	CBL	in vitro,in vivo,Affinity Capture-Western,anti bait coimmunoprecipitation,anti tag coimmunoprecipitation,Two-hybrid,coimmunoprecipitation,nuclear magnetic resonance,pull down,isothermal titration calorimetry,affinity chromatography technology,x-ray crystallography;pmids	0.97
KSYK	CBL	in vitro,in vivo,Reconstituted Complex,Affinity Capture-Western,isothermal titration calorimetry,coimmunoprecipitation,pull down,experimental interaction detection,x-ray crystallography,affinity chromatography technology,enzymatic study,imaging technique;pmids	0.97
CRKL	CBL	in vitro,in vivo,Affinity Capture-Western,Reconstituted Complex,coimmunoprecipitation,experimental interaction detection,affinity chromatography technology,far western blotting,pull down,anti bait coimmunoprecipitation,Two-hybrid;pmids	0.97
CD2AP	CBL	in vitro,in vivo,Affinity Capture-Western,Reconstituted Complex,Two-hybrid,coimmunoprecipitation,copurification,pull down,affinity chromatography technology,anti tag coimmunoprecipitation,anti bait coimmunoprecipitation,imaging technique;pmids	0.97
ROCK1	RHOA	in vitro,Two-hybrid,Reconstituted Complex,Affinity Capture-Western,far western blotting,x-ray crystallography,affinity chromatography technology,pull down;pmids	0.97
GDIR1	RHOA	in vitro,in vivo,Affinity Capture-MS,copurification,Affinity Capture-Western,Two-hybrid,anti bait coimmunoprecipitation,x-ray crystallography,affinity chromatography technology,pull down;pmids	0.97
VAPA	OSBP1	in vitro,in vivo,Two-hybrid,Reconstituted Complex,Affinity Capture-Western,affinity chromatography technology,pull down,anti tag coimmunoprecipitation,bioluminescence resonance energy transfer,bimolecular fluorescence complementation;pmids	0.97
CDN1B	CDK4	in vitro,in vivo,Reconstituted Complex,Affinity Capture-Western,anti bait coimmunoprecipitation,coimmunoprecipitation,affinity chromatography technology,pull down,tandem affinity purification,imaging technique;pmids	0.97
CDN1B	CCND1	in vitro,in vivo,Reconstituted Complex,anti tag coimmunoprecipitation,anti bait coimmunoprecipitation,affinity chromatography technology,pull down,Two-hybrid;pmids	0.97
CDK6	CCND3	in vitro,in vivo,Affinity Capture-Western,protein array,inferred by curator,anti bait coimmunoprecipitation,affinity chromatography technology,Two-hybrid,tandem affinity purification,pull down,mammalian protein protein interaction trap,bioluminescence resonance energy transfer;pmids	0.97
CDK6	CDN2D	in vitro,Co-crystal Structure,x-ray crystallography,tandem affinity purification,affinity chromatography technology,Two-hybrid;pmids	0.97
CDK6	CCND1	in vitro,in vivo,Reconstituted Complex,Affinity Capture-Western,protein array,inferred by curator,anti bait coimmunoprecipitation,affinity chromatography technology,pull down;pmids	0.97
ERBB3	ERBB2	in vitro,in vivo,Affinity Capture-Western,anti bait coimmunoprecipitation,pull down,cosedimentation in solution,cross-linking study,affinity chromatography technology,protein cross-linking with a bifunctional reagent,imaging technique,beta galactosidase complementation;pmids	0.97
ERBB3	P85A	in vitro,in vivo,Two-hybrid,Affinity Capture-Western,anti bait coimmunoprecipitation,protein array,affinity chromatography technology,tandem affinity purification;pmids	0.97
PK3CD	P85A	in vivo,Reconstituted Complex,Affinity Capture-Western,affinity chromatography technology,pull down,anti bait coimmunoprecipitation,confocal microscopy,molecular sieving,protein kinase assay,anti tag coimmunoprecipitation;pmids	0.97
GAB1	GRB2	Two-hybrid,Affinity Capture-Western,Reconstituted Complex,far western blotting,pull down,anti tag coimmunoprecipitation,affinity chromatography technology,tandem affinity purification,isothermal titration calorimetry;pmids	0.97
GAB1	P85A	in vitro,Reconstituted Complex,Affinity Capture-Western,far western blotting,Two-hybrid,gst pull down,affinity chromatography technology,coimmunoprecipitation,pull down,fluorescence polarization spectroscopy;pmids	0.97
LCP2	GRB2	in vitro,Affinity Capture-Western,Reconstituted Complex,peptide array,affinity chromatography technology,tandem affinity purification,anti tag coimmunoprecipitation,pull down,Two-hybrid;pmids	0.97
LCP2	ITK	in vitro,in vivo,Affinity Capture-Western,Reconstituted Complex,anti bait coimmunoprecipitation,affinity chromatography technology,anti tag coimmunoprecipitation,pull down,enzymatic study;pmids	0.97
LCP2	PLCG1	in vitro,in vivo,Affinity Capture-Western,Reconstituted Complex,affinity chromatography technology,anti tag coimmunoprecipitation,pull down,fluorescent resonance energy transfer;pmids	0.97
LAT	PLCG1	in vitro,in vivo,Co-fractionation,Affinity Capture-Western,Reconstituted Complex,anti bait coimmunoprecipitation,affinity chromatography technology,coimmunoprecipitation,pull down,fluorescent resonance energy transfer,surface plasmon resonance;pmids	0.97
NHRF1	CFTR	in vitro,in vivo,Two-hybrid,Reconstituted Complex,Affinity Capture-Western,Protein-peptide,pull down,anti bait coimmunoprecipitation,filter binding,affinity chromatography technology,surface plasmon resonance;pmids	0.97
NHRF1	PGFRB	in vitro,in vivo,far western blotting,Reconstituted Complex,Affinity Capture-Western,filter binding,affinity chromatography technology,pull down;pmids	0.97
TLN1	ITB3	in vitro,in vivo,Reconstituted Complex,affinity technology,enzyme linked immunosorbent assay,saturation binding,pull down;pmids	0.97
PKD1	PKD2	in vivo,Two-hybrid,Affinity Capture-Western,affinity chromatography technology,anti tag coimmunoprecipitation,nuclear magnetic resonance,pull down,molecular sieving,electron tomography,cross-linking study;pmids	0.97
MARE1	APC	in vitro,in vivo,Two-hybrid,Reconstituted Complex,pull down,nuclear magnetic resonance,isothermal titration calorimetry,affinity chromatography technology,anti tag coimmunoprecipitation;pmids	0.97
FEN1	PCNA	in vitro,in vivo,Reconstituted Complex,copurification,Affinity Capture-Western,fluorescent resonance energy transfer,Two-hybrid,affinity chromatography technology,x-ray crystallography,far western blotting,pull down,anti tag coimmunoprecipitation,isothermal titration calorimetry,bioluminescence resonance energy transfer;pmids	0.97
MSH3	MSH2	in vitro,in vivo,Two-hybrid,Affinity Capture-MS,Reconstituted Complex,pull down,affinity chromatography technology,ion exchange chromatography,x-ray crystallography,molecular sieving,cosedimentation in solution;pmids	0.97
MSH3	PCNA	in vitro,in vivo,far western blotting,Affinity Capture-Western,Protein-peptide,Affinity Capture-MS,affinity chromatography technology,Two-hybrid;pmids	0.97
POLH	PCNA	in vitro,Reconstituted Complex,Affinity Capture-Western,Two-hybrid,gst pull down,affinity chromatography technology,enzymatic study,pull down,fluorescent resonance energy transfer;pmids	0.97
GA45G	PCNA	in vitro,in vivo,Reconstituted Complex,Affinity Capture-Western,coimmunoprecipitation,Two-hybrid,affinity chromatography technology,pull down;pmids	0.97
ELK1	MK01	in vitro,Biochemical Activity,Reconstituted Complex,protein kinase assay,enzymatic study,pull down,affinity chromatography technology;pmids	0.97
MP2K2	MK01	in vitro,in vivo,Two-hybrid,protein complementation assay,enzymatic study,pull down;pmids	0.97
PTPRR	MK14	pull down,fluorescence microscopy,phosphatase assay,affinity chromatography technology,isothermal titration calorimetry,molecular sieving,x ray scattering,nuclear magnetic resonance;pmids	0.97
PTPRR	MK01	in vitro,in vivo,Two-hybrid,Reconstituted Complex,affinity chromatography technology,enzymatic study,fluorescence microscopy,phosphatase assay,pull down,imaging technique;pmids	0.97
RAD18	UBE2A	in vivo,Affinity Capture-Western,Reconstituted Complex,Two-hybrid,affinity chromatography technology,pull down,enzymatic study,fluorescent resonance energy transfer,anti tag coimmunoprecipitation;pmids	0.97
RAD18	UBE2B	in vitro,in vivo,Affinity Capture-Western,Reconstituted Complex,Two-hybrid,affinity chromatography technology,pull down,x-ray crystallography,surface plasmon resonance,nuclear magnetic resonance;pmids	0.97
RABE1	RAB5A	in vitro,in vivo,Two-hybrid,copurification,Reconstituted Complex,x-ray crystallography,pull down,affinity chromatography technology;pmids	0.97
EXOC2	EXOC3	in vitro,in vivo,Two-hybrid,affinity chromatography technology,tandem affinity purification;pmids	0.97
EXOC2	RALA	in vitro,in vivo,Two-hybrid,Co-crystal Structure,Reconstituted Complex,x-ray crystallography,pull down,affinity chromatography technology;pmids	0.97
BRCA2	RAD51	in vitro,in vivo,Affinity Capture-Western,Co-localization,Reconstituted Complex,Affinity Capture-MS,copurification,x-ray crystallography,Two-hybrid,coimmunoprecipitation,pull down,anti tag coimmunoprecipitation,electrophoretic mobility shift assay,gst pull down,affinity chromatography technology,imaging technique,enzyme linked immunosorbent assay,anti bait coimmunoprecipitation,competition bindin…	0.97
RAD52	RFA2	in vitro,Affinity Capture-Western,coimmunoprecipitation,nuclear magnetic resonance,affinity chromatography technology,tandem affinity purification;pmids	0.97
RLA2	RLA1	Two-hybrid,nuclear magnetic resonance,pull down;pmids	0.97
SMN	RSMB	in vitro,in vivo,Reconstituted Complex,pull down,coimmunoprecipitation,experimental interaction detection,affinity chromatography technology,anti bait coimmunoprecipitation;pmids	0.97
SMN	RSMB	in vitro,in vivo,Reconstituted Complex,pull down,coimmunoprecipitation,experimental interaction detection,affinity chromatography technology,anti bait coimmunoprecipitation;pmids	0.97
ITSN1	SOS1	in vitro,in vivo,Affinity Capture-Western,Reconstituted Complex,experimental interaction detection,coimmunoprecipitation,copurification,affinity chromatography technology,imaging technique,Two-hybrid,pull down;pmids	0.97
STX4	VAMP2	in vitro,in vivo,Two-hybrid,Affinity Capture-Western,affinity chromatography technology;pmids	0.97
STXB2	STX1A	in vitro,in vivo,Two-hybrid,Reconstituted Complex,pull down;pmids	0.97
CPLX1	STX1A	in vivo,Affinity Capture-Western,Co-crystal Structure,Reconstituted Complex,affinity chromatography technology,x-ray crystallography,pull down;pmids	0.97
PRS8	PRS6A	in vitro,in vivo,Reconstituted Complex,Two-hybrid,anti bait coimmunoprecipitation,anti tag coimmunoprecipitation,pull down,affinity chromatography technology;pmids	0.97
TGFR1	FKB1A	in vitro,Two-hybrid,Affinity Capture-Western,x-ray crystallography,affinity chromatography technology,ubiquitin reconstruction;pmids	0.97
BCR	GRB2	in vitro,in vivo,Affinity Capture-Western,Two-hybrid,far western blotting,Reconstituted Complex,affinity chromatography technology,coimmunoprecipitation,anti bait coimmunoprecipitation,pull down,anti tag coimmunoprecipitation;pmids	0.97
ERBB2	GRB2	in vitro,Affinity Capture-MS,Affinity Capture-Western,pull down,protein array,affinity chromatography technology,anti bait coimmunoprecipitation,tandem affinity purification,ubiquitin reconstruction;pmids	0.97
E2F1	TFDP1	in vitro,in vivo,Affinity Capture-Western,Reconstituted Complex,Two-hybrid,comigration in non denaturing gel electrophoresis,coimmunoprecipitation,experimental interaction detection,affinity chromatography technology,pull down,anti tag coimmunoprecipitation,nuclear magnetic resonance,x-ray crystallography,isothermal titration calorimetry,imaging technique,tandem affinity purification;pmids	0.97
PTPRA	GRB2	in vitro,in vivo,Affinity Capture-Western,Reconstituted Complex,affinity chromatography technology,tandem affinity purification,pull down,anti bait coimmunoprecipitation;pmids	0.97
ABL1	CRK	in vitro,in vivo,Two-hybrid,peptide array,pull down,nuclear magnetic resonance,affinity chromatography technology,enzymatic study,protein kinase assay,anti bait coimmunoprecipitation;pmids	0.97
ABL1	ABI1	in vitro,in vivo,Reconstituted Complex,Affinity Capture-Western,filter binding,Two-hybrid,pull down,anti bait coimmunoprecipitation,anti tag coimmunoprecipitation,affinity chromatography technology,fluorescence technology,surface plasmon resonance,far western blotting,array technology,enzymatic study;pmids	0.97
DOK1	ABL1	in vivo,Two-hybrid,Reconstituted Complex,Affinity Capture-Western,Biochemical Activity,enzymatic study,affinity chromatography technology,pull down;pmids	0.97
ABI1	EPS8	in vitro,in vivo,Affinity Capture-Western,Reconstituted Complex,coimmunoprecipitation,phage display,pull down,affinity chromatography technology;pmids	0.97
RASF5	STK4	in vivo,coimmunoprecipitation,Two-hybrid,anti tag coimmunoprecipitation,pull down,affinity chromatography technology,tandem affinity purification,molecular sieving,nuclear magnetic resonance,cross-linking study;pmids	0.97
RASF5	RASH	in vitro,Reconstituted Complex,anti bait coimmunoprecipitation,anti tag coimmunoprecipitation,pull down,Two-hybrid,nuclear magnetic resonance;pmids	0.97
RPGF1	CRK	in vitro,in vivo,Affinity Capture-Western,far western blotting,peptide array,coimmunoprecipitation,pull down,affinity chromatography technology,tandem affinity purification;pmids	0.97
RPGF1	GRB2	in vivo,Affinity Capture-Western,far western blotting,coimmunoprecipitation,peptide array,pull down,affinity chromatography technology,Two-hybrid;pmids	0.97
FAK1	BCAR1	in vitro,in vivo,Two-hybrid,Affinity Capture-Western,Reconstituted Complex,filter binding,affinity chromatography technology,coimmunoprecipitation,pull down;pmids	0.97
FAK1	PAXI	in vitro,in vivo,Affinity Capture-Western,Reconstituted Complex,pull down,anti tag coimmunoprecipitation,affinity chromatography technology,confocal microscopy,anti bait coimmunoprecipitation,far western blotting,fluorescence microscopy;pmids	0.97
M4K1	GRB2	in vitro,in vivo,Reconstituted Complex,Two-hybrid,Affinity Capture-Western,peptide array,anti bait coimmunoprecipitation,surface plasmon resonance,affinity chromatography technology,pull down;pmids	0.97
JAG1	NOTC1	in vitro,in vivo,Reconstituted Complex,pull down,surface plasmon resonance,nuclear magnetic resonance,imaging technique,affinity chromatography technology,enzyme linked immunosorbent assay,confocal microscopy;pmids	0.97
TSC1	TSC2	in vitro,in vivo,Affinity Capture-Western,Co-localization,Affinity Capture-MS,Two-hybrid,anti bait coimmunoprecipitation,confocal microscopy,coimmunoprecipitation,affinity chromatography technology,imaging technique,anti tag coimmunoprecipitation;pmids	0.97
BLNK	BTK	in vitro,in vivo,Affinity Capture-Western,Affinity Capture-MS,far western blotting,nuclear magnetic resonance,pull down,affinity chromatography technology;pmids	0.97
BLNK	GRB2	in vitro,in vivo,Affinity Capture-Western,Reconstituted Complex,pull down,affinity chromatography technology,isothermal titration calorimetry,anti bait coimmunoprecipitation;pmids	0.97
GRP75	P53	in vitro,in vivo,Reconstituted Complex,Two-hybrid,anti bait coimmunoprecipitation,affinity chromatography technology,pull down,anti tag coimmunoprecipitation;pmids	0.97
GAB2	GRB2	in vitro,in vivo,Affinity Capture-Western,Reconstituted Complex,anti tag coimmunoprecipitation,pull down,x-ray crystallography,isothermal titration calorimetry,peptide array,affinity chromatography technology,tandem affinity purification,anti bait coimmunoprecipitation,Two-hybrid;pmids	0.97
HIF1A	ARNT	in vivo,Affinity Capture-Western,Reconstituted Complex,Two-hybrid,affinity chromatography technology,anti tag coimmunoprecipitation,anti bait coimmunoprecipitation,pull down,imaging technique,fluorescent resonance energy transfer;pmids	0.97
HIF1A	EP300	in vitro,in vivo,Affinity Capture-Western,Co-crystal Structure,pull down,Two-hybrid,anti bait coimmunoprecipitation,fluorescence technology,competition binding,affinity chromatography technology,x-ray crystallography,fluorescent resonance energy transfer,anti tag coimmunoprecipitation,enzymatic study;pmids	0.97
HIF1A	CBP	in vitro,in vivo,Two-hybrid,Reconstituted Complex,Affinity Capture-Western,fluorescence technology,affinity chromatography technology,pull down,x-ray crystallography,anti bait coimmunoprecipitation,fluorescent resonance energy transfer;pmids	0.97
HIF1A	VHL	in vitro,in vivo,Affinity Capture-Western,Reconstituted Complex,Co-crystal Structure,pull down,Two-hybrid,anti bait coimmunoprecipitation,anti tag coimmunoprecipitation,affinity chromatography technology,x-ray crystallography,enzymatic study,far western blotting,protein complementation assay,filter binding,enzyme linked immunosorbent assay,surface plasmon resonance;pmids	0.97
DBLOH	XIAP	in vitro,in vivo,Reconstituted Complex,Affinity Capture-Western,Affinity Capture-MS,fluorescence polarization spectroscopy,pull down,anti tag coimmunoprecipitation,affinity chromatography technology,x-ray crystallography,enzymatic study,far western blotting;pmids	0.97
PPP6	IGBP1	Affinity Capture-MS,Affinity Capture-Western,Reconstituted Complex,Two-hybrid,anti tag coimmunoprecipitation,pull down,affinity chromatography technology,tandem affinity purification;pmids	0.97
PP4C	IGBP1	Affinity Capture-MS,Affinity Capture-Western,Two-hybrid,anti tag coimmunoprecipitation,affinity chromatography technology,tandem affinity purification,coimmunoprecipitation,anti bait coimmunoprecipitation;pmids	0.97
CBX5	TIF1B	in vitro,in vivo,Two-hybrid,Affinity Capture-Western,Reconstituted Complex,pull down,affinity chromatography technology,cosedimentation through density gradient,anti tag coimmunoprecipitation,tandem affinity purification,imaging technique;pmids	0.97
CBX5	SUV91	in vitro,in vivo,Affinity Capture-Western,pull down,Two-hybrid,affinity chromatography technology,anti tag coimmunoprecipitation,tandem affinity purification,anti bait coimmunoprecipitation;pmids	0.97
TRAF6	TNR5	in vitro,in vivo,Reconstituted Complex,x-ray crystallography,pull down,affinity chromatography technology,fluorescent resonance energy transfer;pmids	0.97
TRAF6	IRAK1	in vitro,in vivo,Affinity Capture-Western,Two-hybrid,anti tag coimmunoprecipitation,anti bait coimmunoprecipitation,coimmunoprecipitation,affinity chromatography technology,pull down,enzymatic study;pmids	0.97
PELI2	IRAK1	in vitro,in vivo,Affinity Capture-Western,coimmunoprecipitation,protein kinase assay,anti bait coimmunoprecipitation,affinity chromatography technology,enzymatic study,pull down;pmids	0.97
SLAF1	SH21A	in vitro,in vivo,Affinity Capture-Western,Reconstituted Complex,Two-hybrid,fluorescence polarization spectroscopy,affinity chromatography technology,coimmunoprecipitation,nuclear magnetic resonance,pull down,x-ray crystallography,anti bait coimmunoprecipitation;pmids	0.97
SH21A	CD244	Affinity Capture-Western,anti tag coimmunoprecipitation,affinity chromatography technology,surface plasmon resonance,pull down,anti bait coimmunoprecipitation;pmids	0.97
SH21A	FYN	in vitro,in vivo,Reconstituted Complex,Affinity Capture-Western,anti tag coimmunoprecipitation,affinity chromatography technology,pull down,mammalian protein protein interaction trap;pmids	0.97
FXR2	FMR1	in vitro,in vivo,Reconstituted Complex,copurification,Affinity Capture-Western,Two-hybrid,affinity chromatography technology,pull down;pmids	0.97
NCOA2	GCR	in vitro,Reconstituted Complex,Co-crystal Structure,x-ray crystallography,affinity chromatography technology,pull down,Two-hybrid;pmids	0.97
NCOA2	ESR1	in vitro,Affinity Capture-Western,Co-crystal Structure,Reconstituted Complex,Two-hybrid,affinity chromatography technology,x-ray crystallography,pull down,anti tag coimmunoprecipitation,transcriptional complementation assay,anti bait coimmunoprecipitation,fluorescent resonance energy transfer;pmids	0.97
NCOA2	ANDR	in vitro,in vivo,Reconstituted Complex,Affinity Capture-Western,Protein-peptide,x-ray crystallography,anti bait coimmunoprecipitation,comigration in non denaturing gel electrophoresis,Two-hybrid,affinity chromatography technology,pull down;pmids	0.97
TRAF2	BIRC3	in vitro,Two-hybrid,Reconstituted Complex,Affinity Capture-Western,pull down,affinity chromatography technology,anti tag coimmunoprecipitation,x-ray crystallography,enzymatic study,imaging technique;pmids	0.97
TRAF2	BIRC2	in vitro,in vivo,Reconstituted Complex,Affinity Capture-Western,Biochemical Activity,anti tag coimmunoprecipitation,pull down,anti bait coimmunoprecipitation,Two-hybrid,enzymatic study,affinity chromatography technology,imaging technique;pmids	0.97
TRAF2	TNR5	in vitro,Co-crystal Structure,Reconstituted Complex,Two-hybrid,x-ray crystallography,pull down,anti bait coimmunoprecipitation,affinity chromatography technology,fluorescent resonance energy transfer;pmids	0.97
BAK	B2CL1	in vitro,in vivo,Affinity Capture-Western,Protein-peptide,FRET,Reconstituted Complex,homogeneous time resolved fluorescence,scintillation proximity assay,surface plasmon resonance,anti tag coimmunoprecipitation,anti bait coimmunoprecipitation,coimmunoprecipitation,Two-hybrid,affinity chromatography technology,fluorescent resonance energy transfer,fluorescence polarization spectroscopy,pull down,b…	0.97
BIK	BCL2	in vitro,in vivo,Protein-peptide,Affinity Capture-Western,anti bait coimmunoprecipitation,fluorescence polarization spectroscopy,Two-hybrid,affinity chromatography technology,anti tag coimmunoprecipitation;pmids	0.97
BIK	B2CL1	in vitro,in vivo,Protein-peptide,Affinity Capture-Western,surface plasmon resonance,anti tag coimmunoprecipitation,fluorescence polarization spectroscopy,Two-hybrid,affinity chromatography technology;pmids	0.97
BECN1	B2CL1	in vitro,in vivo,Two-hybrid,anti tag coimmunoprecipitation,fluorescence polarization spectroscopy,affinity chromatography technology,pull down,isothermal titration calorimetry;pmids	0.97
TF3B	TBP	in vitro,in vivo,Reconstituted Complex,Affinity Capture-Western,Two-hybrid,affinity chromatography technology,pull down,anti tag coimmunoprecipitation;pmids	0.97
TAF1A	TBP	in vitro,in vivo,Two-hybrid,Reconstituted Complex,gst pull down,pull down,affinity chromatography technology,anti tag coimmunoprecipitation;pmids	0.97
TAF1C	TBP	in vitro,Reconstituted Complex,affinity chromatography technology,gst pull down,anti bait coimmunoprecipitation,coimmunoprecipitation,pull down,anti tag coimmunoprecipitation;pmids	0.97
TF2B	TBP	in vitro,in vivo,copurification,Reconstituted Complex,Co-crystal Structure,Affinity Capture-Western,x-ray crystallography,affinity chromatography technology,pull down,anti bait coimmunoprecipitation;pmids	0.97
PTN12	PPIP1	in vitro,in vivo,Two-hybrid,Affinity Capture-Western,Reconstituted Complex,anti bait coimmunoprecipitation,colocalization by immunostaining,pull down,affinity chromatography technology,imaging technique;pmids	0.97
SC31A	SEC13	in vivo,Affinity Capture-Western,cosedimentation,affinity chromatography technology,pull down,ion exchange chromatography,dynamic light scattering,molecular sieving,cosedimentation in solution,light scattering,transmission electron microscopy,electron tomography;pmids	0.97
AIP	AHR	in vitro,in vivo,Two-hybrid,Reconstituted Complex,Affinity Capture-Western,fluorescence microscopy,anti tag coimmunoprecipitation,affinity chromatography technology,pull down;pmids	0.97
PEX13	PEX19	in vitro,in vivo,Reconstituted Complex,Two-hybrid,far western blotting,fluorescence polarization spectroscopy,peptide array,pull down;pmids	0.97
MAPK3	MK14	in vitro,in vivo,Affinity Capture-Western,Reconstituted Complex,affinity chromatography technology,pull down,tandem affinity purification,anti tag coimmunoprecipitation,imaging technique,enzymatic study;pmids	0.97
MK14	ATF2	in vitro,in vivo,Biochemical Activity,Reconstituted Complex,protein kinase assay,enzymatic study,pull down,affinity chromatography technology;pmids	0.97
MK14	MAPK2	in vitro,in vivo,Two-hybrid,Affinity Capture-Western,x-ray crystallography,affinity chromatography technology,protein complementation assay,tandem affinity purification,pull down,enzymatic study,anti tag coimmunoprecipitation,imaging technique;pmids	0.97
GEMI2	SMN	in vitro,in vivo,Affinity Capture-Western,copurification,Co-fractionation,Reconstituted Complex,anti bait coimmunoprecipitation,pull down,molecular sieving,Two-hybrid,coimmunoprecipitation,filter binding,affinity chromatography technology,x-ray crystallography,ion exchange chromatography,cosedimentation in solution,light scattering;pmids	0.97
GEMI2	SMN	in vitro,in vivo,Affinity Capture-Western,copurification,Co-fractionation,Reconstituted Complex,anti bait coimmunoprecipitation,pull down,molecular sieving,Two-hybrid,coimmunoprecipitation,filter binding,affinity chromatography technology,x-ray crystallography,ion exchange chromatography,cosedimentation in solution,light scattering;pmids	0.97
DDX20	SMN	in vitro,in vivo,Affinity Capture-Western,copurification,Co-fractionation,Affinity Capture-MS,Reconstituted Complex,anti bait coimmunoprecipitation,affinity chromatography technology,pull down;pmids	0.97
DDX20	SMN	in vitro,in vivo,Affinity Capture-Western,copurification,Co-fractionation,Affinity Capture-MS,Reconstituted Complex,anti bait coimmunoprecipitation,affinity chromatography technology,pull down;pmids	0.97
RA51D	XRCC2	in vitro,in vivo,Reconstituted Complex,far western blotting,Affinity Capture-Western,Two-hybrid,anti tag coimmunoprecipitation,molecular sieving,electron microscopy,affinity chromatography technology,pull down,anti bait coimmunoprecipitation;pmids	0.97
PEX14	PEX5	in vitro,in vivo,Reconstituted Complex,isothermal titration calorimetry,Two-hybrid,nuclear magnetic resonance,peptide array,ubiquitin reconstruction,fluorescence microscopy,pull down,molecular sieving,affinity chromatography technology;pmids	0.97
NCBP2	NCBP1	in vitro,in vivo,Two-hybrid,Co-crystal Structure,x-ray crystallography,affinity chromatography technology,anti tag coimmunoprecipitation,bioluminescence resonance energy transfer,pull down,cross-linking study,molecular sieving,comigration in non denaturing gel electrophoresis,anti bait coimmunoprecipitation;pmids	0.97
TGFI1	FAK1	in vitro,in vivo,Reconstituted Complex,Affinity Capture-Western,anti bait coimmunoprecipitation,affinity chromatography technology,Two-hybrid,pull down;pmids	0.97
HDAC3	NCOR1	in vitro,in vivo,Two-hybrid,Affinity Capture-MS,Affinity Capture-Western,Reconstituted Complex,Co-fractionation,copurification,affinity chromatography technology,anti bait coimmunoprecipitation,pull down,imaging technique,anti tag coimmunoprecipitation;pmids	0.97
PINX1	TERF1	in vitro,in vivo,Affinity Capture-Western,Reconstituted Complex,Two-hybrid,coimmunoprecipitation,pull down,fluorescence microscopy,affinity chromatography technology,bimolecular fluorescence complementation;pmids	0.97
TINF2	TERF1	in vitro,in vivo,Affinity Capture-MS,Reconstituted Complex,molecular sieving,pull down,fluorescence microscopy,coimmunoprecipitation,Two-hybrid,affinity chromatography technology,far western blotting,mammalian protein protein interaction trap,anti tag coimmunoprecipitation,bimolecular fluorescence complementation;pmids	0.97
IRK12	with)	in vitro,in vivo,Affinity Capture-MS,Affinity Capture-Western,Reconstituted Complex,affinity chromatography technology,pull down,phage display;pmids	0.97
IRK12	with)	in vitro,in vivo,Affinity Capture-MS,Affinity Capture-Western,Reconstituted Complex,affinity chromatography technology,pull down,phage display;pmids	0.97
IRK12	with)	in vitro,in vivo,Affinity Capture-MS,Affinity Capture-Western,Reconstituted Complex,affinity chromatography technology,pull down,phage display;pmids	0.97
DLGP1	DLG4	in vitro,in vivo,Two-hybrid,Affinity Capture-Western,Reconstituted Complex,Co-fractionation,far western blotting,affinity chromatography technology,pull down,fluorescence polarization spectroscopy;pmids	0.97
DLGP1	DLG1	in vitro,in vivo,Two-hybrid,Affinity Capture-Western,Reconstituted Complex,far western blotting,affinity chromatography technology,pull down;pmids	0.97
RAE1L	NUP98	in vitro,in vivo,Affinity Capture-Western,Reconstituted Complex,Affinity Capture-MS,affinity chromatography technology,pull down,x-ray crystallography,molecular sieving,cosedimentation in solution,anti bait coimmunoprecipitation;pmids	0.97
AP1M2	AP2B1	in vitro,Affinity Capture-Western,Two-hybrid,affinity chromatography technology;pmids	0.97
PDC6I	PDCD6	in vitro,in vivo,Two-hybrid,Affinity Capture-Western,Reconstituted Complex,far western blotting,pull down,anti tag coimmunoprecipitation,x-ray crystallography,affinity chromatography technology;pmids	0.97
MP2K7	MK08	in vitro,in vivo,Biochemical Activity,Affinity Capture-Western,pull down,anti tag coimmunoprecipitation,enzymatic study,affinity chromatography technology,anti bait coimmunoprecipitation,imaging technique;pmids	0.97
RANG	RAN	in vitro,in vivo,Two-hybrid,Reconstituted Complex,x-ray crystallography,pull down,affinity chromatography technology;pmids	0.97
RBP2	RAN	in vitro,in vivo,Reconstituted Complex,Two-hybrid,pull down,affinity chromatography technology,x-ray crystallography;pmids	0.97
TNPO1	RAN	in vitro,Co-crystal Structure,Reconstituted Complex,affinity chromatography technology,x-ray crystallography,pull down;pmids	0.97
NTF2	RAN	in vitro,in vivo,Two-hybrid,Reconstituted Complex,Co-crystal Structure,x-ray crystallography,affinity chromatography technology,pull down,comigration in non denaturing gel electrophoresis;pmids	0.97
ORC1	ORC2	in vitro,in vivo,Two-hybrid,Affinity Capture-Western,Reconstituted Complex,protein array,coimmunoprecipitation,affinity chromatography technology,pull down,anti tag coimmunoprecipitation,inferred by curator,cosedimentation through density gradient;pmids	0.97
ORC3	ORC2	in vitro,in vivo,Two-hybrid,Affinity Capture-Western,copurification,Reconstituted Complex,affinity chromatography technology,pull down,anti bait coimmunoprecipitation,anti tag coimmunoprecipitation,cosedimentation through density gradient;pmids	0.97
HDAC1	MTA2	Affinity Capture-MS,Affinity Capture-Western,copurification,anti tag coimmunoprecipitation,molecular sieving,affinity chromatography technology,anti bait coimmunoprecipitation,confocal microscopy,pull down;pmids	0.97
HDAC1	TF65	in vitro,in vivo,Affinity Capture-Western,Reconstituted Complex,anti bait coimmunoprecipitation,pull down,affinity chromatography technology,imaging technique;pmids	0.97
HDAC1	NFKB1	in vitro,in vivo,Affinity Capture-Western,Reconstituted Complex,anti bait coimmunoprecipitation,pull down,coimmunoprecipitation,affinity chromatography technology,imaging technique;pmids	0.97
SAP30	RBBP4	in vitro,in vivo,Affinity Capture-Western,Reconstituted Complex,copurification,Affinity Capture-MS,affinity chromatography technology,pull down,tandem affinity purification;pmids	0.97
SAP30	HDAC1	in vitro,in vivo,Affinity Capture-Western,Reconstituted Complex,copurification,Affinity Capture-MS,affinity chromatography technology,anti bait coimmunoprecipitation,pull down,anti tag coimmunoprecipitation;pmids	0.97
1433Z	TAU	in vivo,Affinity Capture-Western,Reconstituted Complex,cross-linking study,molecular sieving,comigration in non denaturing gel electrophoresis,affinity chromatography technology,coimmunoprecipitation,pull down,anti tag coimmunoprecipitation,anti bait coimmunoprecipitation;pmids	0.97
HDAC4	1433Z	in vivo,Reconstituted Complex,gst pull down,Two-hybrid,pull down,anti tag coimmunoprecipitation,affinity chromatography technology;pmids	0.97
FOXH1	SMAD2	in vitro,in vivo,Two-hybrid,Affinity Capture-Western,Reconstituted Complex,affinity chromatography technology,pull down,affinity technology;pmids	0.97
HGS	STAM1	in vivo,Affinity Capture-Western,Co-fractionation,Two-hybrid,affinity chromatography technology,pull down,imaging technique,molecular sieving,x-ray crystallography,dynamic light scattering,cosedimentation in solution,light scattering;pmids	0.97
HGS	TS101	in vivo,Affinity Capture-Western,anti tag coimmunoprecipitation,fluorescence microscopy,Two-hybrid,affinity chromatography technology,pull down,imaging technique,x-ray crystallography,isothermal titration calorimetry;pmids	0.97
RENT2	RENT1	in vitro,in vivo,Two-hybrid,Affinity Capture-Western,Affinity Capture-MS,anti tag coimmunoprecipitation,anti bait coimmunoprecipitation,affinity chromatography technology,pull down,nuclear magnetic resonance,x-ray crystallography;pmids	0.97
SKP2	SKP1	in vitro,in vivo,Two-hybrid,Affinity Capture-Western,Reconstituted Complex,Co-crystal Structure,pull down,coimmunoprecipitation,x-ray crystallography,affinity chromatography technology,anti tag coimmunoprecipitation,anti bait coimmunoprecipitation,tandem affinity purification,bioluminescence resonance energy transfer,molecular sieving;pmids	0.97
HSP7C	BAG3	in vitro,in vivo,Two-hybrid,Reconstituted Complex,Affinity Capture-Western,affinity chromatography technology,pull down,anti tag coimmunoprecipitation;pmids	0.97
HSP7C	BAG2	in vitro,in vivo,Two-hybrid,Reconstituted Complex,Affinity Capture-Western,affinity chromatography technology,cosedimentation,pull down,tandem affinity purification,cross-linking study;pmids	0.97
HSP7C	BAG1	in vitro,Two-hybrid,Reconstituted Complex,Affinity Capture-Western,peptide array,surface plasmon resonance,affinity chromatography technology,pull down,x-ray crystallography;pmids	0.97
BAG1	HSP71	in vitro,Two-hybrid,in vivo,Reconstituted Complex,affinity chromatography technology,anti bait coimmunoprecipitation,far western blotting,pull down;pmids	0.97
BAG1	HSP71	in vitro,Two-hybrid,in vivo,Reconstituted Complex,affinity chromatography technology,anti bait coimmunoprecipitation,far western blotting,pull down;pmids	0.97
NDEL1	DISC1	in vivo,Affinity Capture-Western,Reconstituted Complex,anti tag coimmunoprecipitation,Two-hybrid,fluorescence microscopy,affinity chromatography technology,pull down,far western blotting;pmids	0.97
NDEL1	LIS1	in vivo,Reconstituted Complex,Co-localization,Two-hybrid,imaging technique,pull down,affinity chromatography technology,tandem affinity purification;pmids	0.97
BARD1	BRCA1	in vitro,in vivo,Reconstituted Complex,Co-localization,Affinity Capture-Western,copurification,FRET,Affinity Capture-MS,Co-crystal Structure,Two-hybrid,pull down,anti bait coimmunoprecipitation,gal4 vp16 complementation,nuclear magnetic resonance,affinity chromatography technology,enzymatic study,fluorescent resonance energy transfer,x-ray crystallography,imaging technique,protein complementation…	0.97
GRAP2	LCP2	in vitro,in vivo,Reconstituted Complex,Affinity Capture-Western,isothermal titration calorimetry,surface plasmon resonance,anti tag coimmunoprecipitation,x-ray crystallography,Two-hybrid,affinity chromatography technology,pull down,bioluminescence resonance energy transfer,anti bait coimmunoprecipitation;pmids	0.97
YAP1	WBP2	in vitro,anti tag coimmunoprecipitation,affinity chromatography technology,isothermal titration calorimetry,pull down,Two-hybrid,tandem affinity purification;pmids	0.97
YAP1	TEAD4	in vitro,in vivo,affinity chromatography technology,anti bait coimmunoprecipitation,pull down,isothermal titration calorimetry,anti tag coimmunoprecipitation,comigration in non denaturing gel electrophoresis;pmids	0.97
CDT1	GEMI	in vitro,in vivo,Reconstituted Complex,peptide array,protein array,coimmunoprecipitation,pull down,anti tag coimmunoprecipitation,fluorescent resonance energy transfer,gst pull down,surface plasmon resonance,affinity chromatography technology,Two-hybrid,x-ray crystallography,molecular sieving,x ray scattering;pmids	0.97
CDT1	MCM6	in vitro,in vivo,Two-hybrid,Affinity Capture-MS,x-ray crystallography,affinity chromatography technology,pull down,nuclear magnetic resonance,anti tag coimmunoprecipitation;pmids	0.97
STABP	CHMP3	in vivo,Affinity Capture-MS,Affinity Capture-Western,Reconstituted Complex,Two-hybrid,pull down,anti tag coimmunoprecipitation,affinity chromatography technology,imaging technique,confocal microscopy,beta lactamase complementation,x-ray crystallography,isothermal titration calorimetry,surface plasmon resonance,bioluminescence resonance energy transfer;pmids	0.97
STABP	STAM1	in vivo,Two-hybrid,Reconstituted Complex,Protein-peptide,Affinity Capture-Western,anti tag coimmunoprecipitation,anti bait coimmunoprecipitation,affinity chromatography technology,pull down,isothermal titration calorimetry,imaging technique,enzymatic study;pmids	0.97
RING2	BMI1	in vitro,in vivo,copurification,Reconstituted Complex,Affinity Capture-Western,x-ray crystallography,affinity chromatography technology,anti bait coimmunoprecipitation,tandem affinity purification,molecular sieving,pull down,anti tag coimmunoprecipitation,Two-hybrid;pmids	0.97
RING2	RING1	in vitro,in vivo,Reconstituted Complex,molecular sieving,ion exchange chromatography,pull down,anti bait coimmunoprecipitation,affinity chromatography technology,anti tag coimmunoprecipitation;pmids	0.97
RYBP	RING2	in vivo,pull down,affinity chromatography technology,anti tag coimmunoprecipitation,tandem affinity purification,x-ray crystallography,ion exchange chromatography,surface plasmon resonance,cosedimentation in solution,nuclear magnetic resonance;pmids	0.97
RYBP	RING1	in vivo,Affinity Capture-Western,Reconstituted Complex,colocalization by immunostaining,anti tag coimmunoprecipitation,Two-hybrid,affinity chromatography technology,pull down,imaging technique,mammalian protein protein interaction trap,tandem affinity purification;pmids	0.97
CBX8	RING2	colocalization by immunostaining,anti bait coimmunoprecipitation,imaging technique,anti tag coimmunoprecipitation,pull down,tandem affinity purification,affinity chromatography technology,bimolecular fluorescence complementation;pmids	0.97
CBX8	RING1	in vivo,Two-hybrid,Affinity Capture-Western,affinity chromatography technology,cosedimentation,anti tag coimmunoprecipitation,pull down,tandem affinity purification;pmids	0.97
SPT5H	SPT4H	in vitro,Affinity Capture-MS,anti tag coimmunoprecipitation,pull down,far western blotting,affinity chromatography technology,x-ray crystallography,mammalian protein protein interaction trap,Two-hybrid,molecular sieving,cross-linking study;pmids	0.97
MSH5	MSH4	in vitro,Reconstituted Complex,Two-hybrid,protein tri hybrid,pull down,coimmunoprecipitation,affinity chromatography technology;pmids	0.97
TLR4	MYD88	in vivo,Two-hybrid,Reconstituted Complex,Affinity Capture-Western,anti bait coimmunoprecipitation,affinity chromatography technology,protein complementation assay,pull down,anti tag coimmunoprecipitation;pmids	0.97
IL16	IRK10	in vitro,Two-hybrid,Reconstituted Complex,pull down;pmids	0.97
CASP9	APAF	in vitro,in vivo,Reconstituted Complex,Affinity Capture-Western,pull down,cosedimentation,x-ray crystallography,coimmunoprecipitation,molecular sieving,affinity chromatography technology,cosedimentation through density gradient,electron microscopy,protease assay,Two-hybrid,cosedimentation in solution;pmids	0.97
RRP44	EXOS4	in vivo,anti bait coimmunoprecipitation,tandem affinity purification,affinity chromatography technology;pmids	0.97
RRP44	EXOS2	in vivo,anti bait coimmunoprecipitation,tandem affinity purification,affinity chromatography technology;pmids	0.97
PMEPA	NEDD4	in vitro,in vivo,Reconstituted Complex,Affinity Capture-Western,affinity chromatography technology,pull down,enzymatic study,Two-hybrid;pmids	0.97
CAN2	CPNS1	in vitro,Co-crystal Structure,x-ray crystallography,nuclear magnetic resonance;pmids	0.97
NHRF3	CFTR	in vitro,in vivo,Two-hybrid,Reconstituted Complex,Affinity Capture-Western,pull down,fluorescence microscopy,anti bait coimmunoprecipitation,gst pull down,affinity chromatography technology;pmids	0.97
CDK9	CCNT2	in vitro,in vivo,Reconstituted Complex,Affinity Capture-Western,Affinity Capture-MS,affinity chromatography technology,anti tag coimmunoprecipitation,pull down,tandem affinity purification,x-ray crystallography;pmids	0.97
CDK9	CCNT1	in vivo,Reconstituted Complex,Two-hybrid,Affinity Capture-Western,Biochemical Activity,Affinity Capture-MS,protein kinase assay,coimmunoprecipitation,pull down,x-ray crystallography,enzymatic study,affinity chromatography technology,anti bait coimmunoprecipitation,anti tag coimmunoprecipitation,tandem affinity purification,imaging technique,ion exchange chromatography;pmids	0.97
CDK7	CCNH	in vivo,Two-hybrid,Affinity Capture-Western,Affinity Capture-MS,Reconstituted Complex,anti tag coimmunoprecipitation,anti bait coimmunoprecipitation,protein kinase assay,affinity chromatography technology,pull down,tandem affinity purification,enzymatic study,cross-linking study;pmids	0.97
CDK7	MAT1	in vivo,Affinity Capture-Western,Affinity Capture-MS,anti tag coimmunoprecipitation,anti bait coimmunoprecipitation,affinity chromatography technology,pull down,tandem affinity purification;pmids	0.97
ARL2	PDE6D	in vitro,Co-crystal Structure,fluorescence polarization spectroscopy,pull down,Two-hybrid,x-ray crystallography,mammalian protein protein interaction trap;pmids	0.97
CITE2	EP300	in vitro,in vivo,Affinity Capture-Western,Reconstituted Complex,anti tag coimmunoprecipitation,Two-hybrid,affinity chromatography technology,pull down,protein complementation assay;pmids	0.97
PSD10	PRS6B	in vitro,in vivo,Affinity Capture-MS,Reconstituted Complex,Affinity Capture-Western,copurification,anti bait coimmunoprecipitation,anti tag coimmunoprecipitation,Two-hybrid,affinity chromatography technology,pull down;pmids	0.97
IMA7	IMB1	in vitro,Reconstituted Complex,pull down,affinity chromatography technology,anti tag coimmunoprecipitation,surface plasmon resonance;pmids	0.97
DNM3L	DNM3A	Two-hybrid,Affinity Capture-Western,affinity chromatography technology,pull down,imaging technique,x-ray crystallography,molecular sieving,transmission electron microscopy;pmids	0.97
CBX1	CBX5	in vitro,in vivo,Affinity Capture-Western,Reconstituted Complex,affinity chromatography technology,anti tag coimmunoprecipitation,tandem affinity purification,pull down,imaging technique;pmids	0.97
CBX1	H31	in vitro,pull down,far western blotting,surface plasmon resonance,x-ray crystallography,protein array,affinity chromatography technology;pmids	0.97
CBX1	H31	in vitro,pull down,far western blotting,surface plasmon resonance,x-ray crystallography,protein array,affinity chromatography technology;pmids	0.97
CBX1	H31	in vitro,pull down,far western blotting,surface plasmon resonance,x-ray crystallography,protein array,affinity chromatography technology;pmids	0.97
CBX1	H31	in vitro,pull down,far western blotting,surface plasmon resonance,x-ray crystallography,protein array,affinity chromatography technology;pmids	0.97
CBX1	H31	in vitro,pull down,far western blotting,surface plasmon resonance,x-ray crystallography,protein array,affinity chromatography technology;pmids	0.97
CBX1	H31	in vitro,pull down,far western blotting,surface plasmon resonance,x-ray crystallography,protein array,affinity chromatography technology;pmids	0.97
CBX1	H31	in vitro,pull down,far western blotting,surface plasmon resonance,x-ray crystallography,protein array,affinity chromatography technology;pmids	0.97
CBX1	H31	in vitro,pull down,far western blotting,surface plasmon resonance,x-ray crystallography,protein array,affinity chromatography technology;pmids	0.97
CBX1	H31	in vitro,pull down,far western blotting,surface plasmon resonance,x-ray crystallography,protein array,affinity chromatography technology;pmids	0.97
CBX1	H31	in vitro,pull down,far western blotting,surface plasmon resonance,x-ray crystallography,protein array,affinity chromatography technology;pmids	0.97
BUB3	BUB1B	in vitro,in vivo,Affinity Capture-Western,copurification,Two-hybrid,affinity chromatography technology,anti tag coimmunoprecipitation,pull down,mammalian protein protein interaction trap,molecular sieving;pmids	0.97
MTA1	RBBP4	in vitro,Affinity Capture-Western,affinity chromatography technology,Two-hybrid,pull down,x-ray crystallography,tandem affinity purification;pmids	0.97
MTA2	RBBP4	in vivo,Affinity Capture-Western,copurification,anti tag coimmunoprecipitation,affinity chromatography technology,x-ray crystallography,tandem affinity purification,pull down;pmids	0.97
LY96	TLR4	in vivo,Affinity Capture-Western,molecular sieving,cross-linking study,affinity chromatography technology,surface plasmon resonance,x-ray crystallography,x ray scattering,anti tag coimmunoprecipitation,solid phase assay;pmids	0.97
NEDD8	CUL1	in vitro,in vivo,Affinity Capture-Western,x ray scattering,anti bait coimmunoprecipitation,pull down,affinity chromatography technology,tandem affinity purification,x-ray crystallography,anti tag coimmunoprecipitation,comigration in sds page;pmids	0.97
HUS1	RAD1	in vivo,Affinity Capture-Western,Two-hybrid,inferred by curator,affinity chromatography technology,anti tag coimmunoprecipitation,x-ray crystallography,cosedimentation through density gradient;pmids	0.97
STAM2	UBP8	in vitro,Protein-peptide,Reconstituted Complex,Affinity Capture-Western,protein complementation assay,affinity chromatography technology,pull down;pmids	0.97
UBC12	RBX1	Two-hybrid,affinity chromatography technology,pull down,x-ray crystallography,enzymatic study,nuclear magnetic resonance;pmids	0.97
UBC12	NEDD8	in vitro,in vivo,Reconstituted Complex,Biochemical Activity,anti bait coimmunoprecipitation,pull down,enzymatic study,tandem affinity purification,affinity chromatography technology,mammalian protein protein interaction trap,comigration in sds page;pmids	0.97
ARI1B	SMCA4	in vitro,in vivo,Two-hybrid,Affinity Capture-Western,Reconstituted Complex,anti tag coimmunoprecipitation,pull down,affinity chromatography technology;pmids	0.97
SIN3A	SDS3	Affinity Capture-MS,Affinity Capture-Western,Two-hybrid,Reconstituted Complex,affinity chromatography technology,pull down;pmids	0.97
SIN3A	SAP30	in vivo,Affinity Capture-MS,Affinity Capture-Western,Reconstituted Complex,copurification,affinity chromatography technology,anti bait coimmunoprecipitation,pull down,x-ray crystallography,anti tag coimmunoprecipitation;pmids	0.97
NOD2	RIPK2	in vivo,Affinity Capture-Western,coimmunoprecipitation,affinity chromatography technology,anti tag coimmunoprecipitation,fluorescent resonance energy transfer,Two-hybrid;pmids	0.97
AP1G1	AP1S2	Two-hybrid,affinity chromatography technology,anti tag coimmunoprecipitation;pmids	0.97
LNX1	NUMB	in vitro,in vivo,Two-hybrid,Biochemical Activity,Affinity Capture-Western,anti tag coimmunoprecipitation,fluorescence microscopy,enzymatic study,affinity chromatography technology,pull down;pmids	0.97
MELPH	RB27A	in vitro,in vivo,Two-hybrid,Affinity Capture-Western,Reconstituted Complex,pull down,affinity chromatography technology,fluorescence technology,anti tag coimmunoprecipitation;pmids	0.97
REV1	MD2L2	in vitro,in vivo,Two-hybrid,Reconstituted Complex,Affinity Capture-Western,affinity chromatography technology,pull down,molecular sieving,nuclear magnetic resonance,isothermal titration calorimetry,x-ray crystallography;pmids	0.97
REV1	POLH	in vitro,in vivo,Two-hybrid,Affinity Capture-MS,Affinity Capture-Western,pull down,affinity chromatography technology,nuclear magnetic resonance,x-ray crystallography;pmids	0.97
U119A	ARL2	in vitro,in vivo,Two-hybrid,Affinity Capture-Western,Reconstituted Complex,pull down,fluorescence polarization spectroscopy,affinity chromatography technology,tandem affinity purification;pmids	0.97
RAD21	STAG2	in vivo,anti bait coimmunoprecipitation,cosedimentation,affinity chromatography technology,anti tag coimmunoprecipitation,x-ray crystallography,pull down,molecular sieving;pmids	0.97
SYNJ1	SH3G2	in vitro,in vivo,Two-hybrid,Reconstituted Complex,Affinity Capture-Western,phage display,pull down,affinity chromatography technology;pmids	0.97
NR5A2	NR0B2	in vitro,in vivo,Reconstituted Complex,Two-hybrid,affinity chromatography technology,pull down,x-ray crystallography,fluorescence polarization spectroscopy;pmids	0.97
TOLIP	TOM1	in vitro,in vivo,Two-hybrid,Affinity Capture-Western,Reconstituted Complex,coimmunoprecipitation,affinity chromatography technology,pull down,x-ray crystallography,surface plasmon resonance,cosedimentation in solution,nuclear magnetic resonance;pmids	0.97
ORC6	ORC3	in vivo,Two-hybrid,Affinity Capture-Western,Reconstituted Complex,protein array,affinity chromatography technology,pull down,anti bait coimmunoprecipitation;pmids	0.97
APH1A	PSN1	in vitro,in vivo,Affinity Capture-Western,Co-fractionation,affinity chromatography technology,anti bait coimmunoprecipitation,anti tag coimmunoprecipitation,electron tomography;pmids	0.97
APH1A	NICA	in vitro,in vivo,Affinity Capture-Western,Co-fractionation,anti bait coimmunoprecipitation,affinity chromatography technology,anti tag coimmunoprecipitation,electron tomography;pmids	0.97
WASF2	BAIP2	in vitro,in vivo,far western blotting,Reconstituted Complex,Two-hybrid,coimmunoprecipitation,pull down,anti tag coimmunoprecipitation,affinity chromatography technology;pmids	0.97
BAIP2	CDC42	in vitro,in vivo,Two-hybrid,far western blotting,Affinity Capture-Western,Reconstituted Complex,affinity chromatography technology,pull down,x-ray crystallography,fluorescent resonance energy transfer,isothermal titration calorimetry;pmids	0.97
ICOS	ICOSL	in vitro,Reconstituted Complex,pull down,affinity chromatography technology,surface plasmon resonance,far western blotting,fluorescence-activated cell sorting,enzyme linked immunosorbent assay;pmids	0.97
GEMI7	GEMI6	in vitro,in vivo,Reconstituted Complex,Affinity Capture-Western,Two-hybrid,affinity chromatography technology,pull down,anti tag coimmunoprecipitation,x-ray crystallography,molecular sieving,cosedimentation in solution;pmids	0.97
EPN1	AP2A2	in vitro,Affinity Capture-Western,Reconstituted Complex,affinity chromatography technology,pull down;pmids	0.97
SPC25	NDC80	in vitro,in vivo,Affinity Capture-MS,Affinity Capture-Western,Reconstituted Complex,molecular sieving,cosedimentation through density gradient,anti bait coimmunoprecipitation,anti tag coimmunoprecipitation,inferred by curator,affinity chromatography technology,tandem affinity purification,pull down,mammalian protein protein interaction trap;pmids	0.97
NDC80	NUF2	Two-hybrid,Affinity Capture-MS,pull down,molecular sieving,cosedimentation through density gradient,anti bait coimmunoprecipitation,inferred by curator,affinity chromatography technology,tandem affinity purification,mammalian protein protein interaction trap,anti tag coimmunoprecipitation;pmids	0.97
LSM6	LSM1	in vitro,Two-hybrid,affinity chromatography technology,ion exchange chromatography,molecular sieving;pmids	0.97
LSM6	LSM2	in vitro,Two-hybrid,affinity chromatography technology,ion exchange chromatography,molecular sieving;pmids	0.97
PCGF2	RING2	in vitro,in vivo,Two-hybrid,Affinity Capture-MS,Reconstituted Complex,affinity chromatography technology,anti tag coimmunoprecipitation,anti bait coimmunoprecipitation,tandem affinity purification,pull down;pmids	0.97
APC11	ANC2	in vivo,Reconstituted Complex,Two-hybrid,pull down,affinity chromatography technology,ion exchange chromatography,molecular sieving,electron tomography;pmids	0.97
ATG5	ATG12	in vitro,in vivo,Affinity Capture-MS,anti bait coimmunoprecipitation,affinity chromatography technology,anti tag coimmunoprecipitation,x-ray crystallography;pmids	0.97
RCOR1	REST	in vitro,in vivo,Two-hybrid,Reconstituted Complex,Affinity Capture-Western,affinity chromatography technology,pull down,anti bait coimmunoprecipitation;pmids	0.97
CCNH	MAT1	Affinity Capture-MS,Affinity Capture-Western,anti bait coimmunoprecipitation,protein kinase assay,affinity chromatography technology,pull down,cross-linking study;pmids	0.97
ASPP2	YAP1	in vitro,in vivo,Reconstituted Complex,peptide array,Two-hybrid,pull down,anti tag coimmunoprecipitation,affinity chromatography technology,far western blotting,tandem affinity purification;pmids	0.97
CADH1	CTNB1	in vitro,in vivo,Affinity Capture-Western,Co-crystal Structure,surface plasmon resonance,pull down,anti bait coimmunoprecipitation,coimmunoprecipitation,affinity chromatography technology,x-ray crystallography,fluorescence microscopy,fluorescent resonance energy transfer,imaging technique,anti tag coimmunoprecipitation;pmids	0.97
CADH5	CTNB1	in vivo,Affinity Capture-Western,gst pull down,colocalization by immunostaining,affinity chromatography technology,anti bait coimmunoprecipitation,pull down,imaging technique,competition binding;pmids	0.97
TF7L2	CTNB1	in vitro,in vivo,Affinity Capture-Western,anti tag coimmunoprecipitation,anti bait coimmunoprecipitation,pull down,coimmunoprecipitation,x-ray crystallography,affinity chromatography technology,imaging technique;pmids	0.97
GSK3B	CTNB1	in vitro,in vivo,Affinity Capture-Western,Biochemical Activity,protein kinase assay,anti bait coimmunoprecipitation,enzymatic study,affinity chromatography technology,anti tag coimmunoprecipitation,tandem affinity purification,imaging technique;pmids	0.97
CNBP1	CTNB1	in vitro,in vivo,Two-hybrid,Affinity Capture-MS,Reconstituted Complex,anti bait coimmunoprecipitation,x-ray crystallography,affinity chromatography technology,pull down,anti tag coimmunoprecipitation,competition binding,tandem affinity purification;pmids	0.97
TMED2	TMEDA	in vitro,in vivo,anti bait coimmunoprecipitation,anti tag coimmunoprecipitation,affinity chromatography technology;pmids	0.97
TPRKB	PRPK	in vitro,in vivo,Reconstituted Complex,Affinity Capture-Western,Two-hybrid,affinity chromatography technology,pull down,two hybrid fragment pooling approach,tandem affinity purification;pmids	0.97
MED19	MED31	in vivo,Affinity Capture-MS,Affinity Capture-Western,Reconstituted Complex,anti tag coimmunoprecipitation,affinity chromatography technology,pull down;pmids	0.97
MED18	MED20	in vitro,in vivo,Reconstituted Complex,Affinity Capture-Western,affinity chromatography technology,pull down,Two-hybrid,mammalian protein protein interaction trap,anti tag coimmunoprecipitation;pmids	0.97
CSN8	CSN1	in vitro,copurification,inferred by curator,affinity chromatography technology,pull down,cosedimentation in solution,tandem affinity purification,x-ray crystallography,molecular sieving,electron microscopy,transmission electron microscopy,electron tomography;pmids	0.97
A16L1	ATG5	in vitro,in vivo,Two-hybrid,anti tag coimmunoprecipitation,affinity chromatography technology,pull down,x-ray crystallography,ion exchange chromatography,molecular sieving;pmids	0.97
RSU1	LIMS1	in vitro,in vivo,Two-hybrid,two hybrid fragment pooling approach,affinity chromatography technology;pmids	0.97
SMD2	SMD1	in vivo,Co-crystal Structure,Two-hybrid,x-ray crystallography,cross-linking study;pmids	0.97
ARPC4	ARPC5	Two-hybrid,affinity chromatography technology,anti tag coimmunoprecipitation;pmids	0.97
2A5B	PP2AA	in vitro,in vivo,Two-hybrid,Affinity Capture-MS,Affinity Capture-Western,Co-fractionation,anti tag coimmunoprecipitation,affinity chromatography technology,pull down;pmids	0.97
KCIP2	KCND2	in vitro,pull down,cosedimentation through density gradient,affinity chromatography technology,electron microscopy;pmids	0.97
1433B	TAU	in vivo,Affinity Capture-Western,affinity chromatography technology,anti bait coimmunoprecipitation;pmids	0.97
CDKN3	CDK2	in vitro,in vivo,Affinity Capture-Western,x-ray crystallography,Two-hybrid,coimmunoprecipitation,genetic interference,affinity chromatography technology,enzymatic study,anti tag coimmunoprecipitation,phosphatase assay;pmids	0.97
CCNE2	CDK2	in vitro,in vivo,Affinity Capture-Western,protein array,inferred by curator,Two-hybrid,anti bait coimmunoprecipitation,affinity chromatography technology,tandem affinity purification,pull down,anti tag coimmunoprecipitation,molecular sieving;pmids	0.97
CUL5	RBX1	in vivo,Co-crystal Structure,Two-hybrid,x-ray crystallography,enzymatic study,affinity chromatography technology,pull down;pmids	0.97
CUL2	ELOC	in vitro,Reconstituted Complex,gst pull down,anti tag coimmunoprecipitation,pull down,affinity chromatography technology,Two-hybrid,ion exchange chromatography,x-ray crystallography,molecular sieving;pmids	0.97
ELOC	ELOB	in vitro,Reconstituted Complex,x-ray crystallography,anti tag coimmunoprecipitation,Two-hybrid,pull down,affinity chromatography technology,fluorescent resonance energy transfer,isothermal titration calorimetry,molecular sieving;pmids	0.97
ILF3	ANM1	in vitro,in vivo,Two-hybrid,Affinity Capture-Western,Reconstituted Complex,Biochemical Activity,anti bait coimmunoprecipitation,pull down,enzymatic study,affinity chromatography technology;pmids	0.97
GEPH	DYL1	in vitro,Two-hybrid,nuclear magnetic resonance,affinity chromatography technology,anti tag coimmunoprecipitation,tandem affinity purification;pmids	0.97
BRD2	H4	in vitro,in vivo,fluorescent resonance energy transfer,affinity chromatography technology,surface plasmon resonance,x-ray crystallography,pull down;pmids	0.97
BRD2	H4	in vitro,in vivo,fluorescent resonance energy transfer,affinity chromatography technology,surface plasmon resonance,x-ray crystallography,pull down;pmids	0.97
BRD2	H4	in vitro,in vivo,fluorescent resonance energy transfer,affinity chromatography technology,surface plasmon resonance,x-ray crystallography,pull down;pmids	0.97
BRD2	H4	in vitro,in vivo,fluorescent resonance energy transfer,affinity chromatography technology,surface plasmon resonance,x-ray crystallography,pull down;pmids	0.97
BRD2	H4	in vitro,in vivo,fluorescent resonance energy transfer,affinity chromatography technology,surface plasmon resonance,x-ray crystallography,pull down;pmids	0.97
BRD2	H4	in vitro,in vivo,fluorescent resonance energy transfer,affinity chromatography technology,surface plasmon resonance,x-ray crystallography,pull down;pmids	0.97
BRD2	H4	in vitro,in vivo,fluorescent resonance energy transfer,affinity chromatography technology,surface plasmon resonance,x-ray crystallography,pull down;pmids	0.97
BRD2	H4	in vitro,in vivo,fluorescent resonance energy transfer,affinity chromatography technology,surface plasmon resonance,x-ray crystallography,pull down;pmids	0.97
BRD2	H4	in vitro,in vivo,fluorescent resonance energy transfer,affinity chromatography technology,surface plasmon resonance,x-ray crystallography,pull down;pmids	0.97
BRD2	H4	in vitro,in vivo,fluorescent resonance energy transfer,affinity chromatography technology,surface plasmon resonance,x-ray crystallography,pull down;pmids	0.97
BRD2	H4	in vitro,in vivo,fluorescent resonance energy transfer,affinity chromatography technology,surface plasmon resonance,x-ray crystallography,pull down;pmids	0.97
BRD2	H4	in vitro,in vivo,fluorescent resonance energy transfer,affinity chromatography technology,surface plasmon resonance,x-ray crystallography,pull down;pmids	0.97
BRD2	H4	in vitro,in vivo,fluorescent resonance energy transfer,affinity chromatography technology,surface plasmon resonance,x-ray crystallography,pull down;pmids	0.97
BRD2	H4	in vitro,in vivo,fluorescent resonance energy transfer,affinity chromatography technology,surface plasmon resonance,x-ray crystallography,pull down;pmids	0.97
CNTF	CNTFR	in vivo,Reconstituted Complex,affinity chromatography technology,pull down,isothermal titration calorimetry,molecular sieving,electron microscopy;pmids	0.97
HIP1	CLH1	in vitro,in vivo,Affinity Capture-Western,Reconstituted Complex,Two-hybrid,affinity chromatography technology,pull down,imaging technique,anti tag coimmunoprecipitation;pmids	0.97
GGA1	CLH1	in vitro,Reconstituted Complex,pull down,affinity chromatography technology,Two-hybrid,x-ray crystallography;pmids	0.97
IKBB	TF65	in vitro,in vivo,Affinity Capture-Western,Reconstituted Complex,tandem affinity purification,anti bait coimmunoprecipitation,Two-hybrid,anti tag coimmunoprecipitation,affinity chromatography technology,pull down;pmids	0.97
TANK	TRAF2	in vitro,in vivo,Two-hybrid,Affinity Capture-MS,Affinity Capture-Western,tandem affinity purification,anti tag coimmunoprecipitation,affinity chromatography technology,pull down;pmids	0.97
ADRM1	UCHL5	in vivo,Affinity Capture-MS,anti tag coimmunoprecipitation,colocalization by immunostaining,cosedimentation in solution,gst pull down,Two-hybrid,affinity chromatography technology,pull down,cosedimentation through density gradient,imaging technique,x-ray crystallography;pmids	0.97
MP2K5	M3K3	in vivo,Two-hybrid,Affinity Capture-MS,Affinity Capture-Western,tandem affinity purification,anti tag coimmunoprecipitation,affinity chromatography technology,pull down,enzymatic study,imaging technique;pmids	0.97
MGN2	RBM8A	in vivo,Two-hybrid,affinity chromatography technology,anti tag coimmunoprecipitation;pmids	0.97
TBK1	TANK	in vivo,Two-hybrid,Affinity Capture-MS,Affinity Capture-Western,tandem affinity purification,anti tag coimmunoprecipitation,pull down,affinity chromatography technology,anti bait coimmunoprecipitation;pmids	0.97
TAB2	M3K7	Two-hybrid,Affinity Capture-Western,tandem affinity purification,anti bait coimmunoprecipitation,anti tag coimmunoprecipitation,affinity chromatography technology,pull down;pmids	0.97
GBRAP	ATG4B	Two-hybrid,anti tag coimmunoprecipitation,pull down,affinity chromatography technology;pmids	0.97
HSPB1	CRYAB	in vitro,in vivo,copurification,Reconstituted Complex,Two-hybrid,Affinity Capture-Western,pull down,affinity chromatography technology,anti bait coimmunoprecipitation,nuclear magnetic resonance;pmids	0.97
CDC37	HS90B	anti bait coimmunoprecipitation,anti tag coimmunoprecipitation,affinity chromatography technology,tandem affinity purification,molecular sieving,electron tomography;pmids	0.97
CDC37	HS90A	in vitro,in vivo,Co-crystal Structure,Reconstituted Complex,coimmunoprecipitation,affinity chromatography technology,x-ray crystallography,tandem affinity purification,anti tag coimmunoprecipitation,pull down,anti bait coimmunoprecipitation;pmids	0.97
RARA	RXRA	in vitro,Reconstituted Complex,copurification,pull down,x-ray crystallography,genetic interference,Two-hybrid,affinity chromatography technology,far western blotting,imaging technique,molecular sieving,x ray scattering,cosedimentation in solution;pmids	0.97
RAGP1	SUMO1	in vitro,in vivo,Reconstituted Complex,affinity chromatography technology,anti bait coimmunoprecipitation,anti tag coimmunoprecipitation,comigration in sds page,pull down,enzymatic study,x-ray crystallography,isothermal titration calorimetry,molecular sieving;pmids	0.97
VAV	GRB2	in vitro,in vivo,Affinity Capture-Western,Reconstituted Complex,Two-hybrid,pull down,affinity chromatography technology,bioluminescence resonance energy transfer;pmids	0.97
C1QBP	KPCZ	in vitro,in vivo,Reconstituted Complex,Affinity Capture-Western,affinity chromatography technology,pull down,anti bait coimmunoprecipitation,anti tag coimmunoprecipitation;pmids	0.97
S10A4	MYH9	in vitro,in vivo,isothermal titration calorimetry,surface plasmon resonance,molecular sieving,cosedimentation in solution,light scattering,transmission electron microscopy,classical fluorescence spectroscopy,nuclear magnetic resonance,anti bait coimmunoprecipitation;pmids	0.97
YIF1A	YIPF5	in vivo,Two-hybrid,fluorescence microscopy,affinity chromatography technology,anti tag coimmunoprecipitation;pmids	0.97
NEB2	PP1A	in vivo,Affinity Capture-Western,Reconstituted Complex,Two-hybrid,affinity chromatography technology,isothermal titration calorimetry,x-ray crystallography,circular dichroism,pull down,anti bait coimmunoprecipitation;pmids	0.97
NEB2	PP1G	Affinity Capture-Western,Reconstituted Complex,affinity chromatography technology,pull down,Two-hybrid,anti tag coimmunoprecipitation,anti bait coimmunoprecipitation;pmids	0.97
HBA	HBB	in vitro,Co-crystal Structure,x-ray crystallography,Two-hybrid,bioluminescence resonance energy transfer;pmids	0.97
HBA	HBB	in vitro,Co-crystal Structure,x-ray crystallography,Two-hybrid,bioluminescence resonance energy transfer;pmids	0.97
ERCC3	ERCC2	in vivo,copurification,Affinity Capture-Western,Reconstituted Complex,coimmunoprecipitation,anti tag coimmunoprecipitation,affinity chromatography technology,pull down,electron tomography;pmids	0.97
TF2H2	ERCC2	in vitro,in vivo,Affinity Capture-Western,Reconstituted Complex,coimmunoprecipitation,affinity chromatography technology,pull down,electron tomography;pmids	0.97
VP26B	VPS35	in vivo,Two-hybrid,affinity chromatography technology,anti tag coimmunoprecipitation;pmids	0.97
XPA	ERCC1	in vitro,in vivo,Reconstituted Complex,Two-hybrid,surface plasmon resonance,affinity chromatography technology,pull down,anti tag coimmunoprecipitation,fluorescent resonance energy transfer;pmids	0.97
NEMO	IKKA	in vitro,in vivo,Reconstituted Complex,Affinity Capture-Western,copurification,tandem affinity purification,anti bait coimmunoprecipitation,anti tag coimmunoprecipitation,affinity chromatography technology,pull down,enzymatic study;pmids	0.97
IKKA	IKKB	in vivo,Affinity Capture-Western,copurification,Reconstituted Complex,Biochemical Activity,coimmunoprecipitation,tandem affinity purification,anti bait coimmunoprecipitation,anti tag coimmunoprecipitation,enzymatic study,affinity chromatography technology,pull down,imaging technique;pmids	0.97
RUXF	RUXE	in vitro,comigration in non denaturing gel electrophoresis,molecular sieving,Two-hybrid,affinity chromatography technology;pmids	0.97
RASF1	DAXX	in vitro,in vivo,Affinity Capture-Western,Reconstituted Complex,fluorescence microscopy,anti tag coimmunoprecipitation,anti bait coimmunoprecipitation,colocalization by fluorescent probes cloning,colocalization by immunostaining,Two-hybrid,affinity chromatography technology,pull down,x-ray crystallography,imaging technique,nuclear magnetic resonance;pmids	0.97
SAV1	STK4	in vitro,in vivo,anti tag coimmunoprecipitation,Two-hybrid,affinity chromatography technology,tandem affinity purification,molecular sieving,nuclear magnetic resonance;pmids	0.97
CDC16	CDC23	in vivo,tandem affinity purification,affinity chromatography technology,anti tag coimmunoprecipitation;pmids	0.97
DYN2	GRB2	in vitro,surface plasmon resonance,tandem affinity purification,Two-hybrid,anti tag coimmunoprecipitation,affinity chromatography technology,pull down;pmids	0.97
ZPR1	EF1A1	in vitro,in vivo,Affinity Capture-Western,Two-hybrid,affinity chromatography technology;pmids	0.97
FGFR2	FGF1	in vitro,in vivo,Co-crystal Structure,Reconstituted Complex,x-ray crystallography,cross-linking study,affinity chromatography technology,pull down,nuclear magnetic resonance,imaging technique,molecular sieving;pmids	0.97
4EBP2	IF4E	in vitro,in vivo,Reconstituted Complex,far western blotting,filter binding,pull down,Two-hybrid,affinity chromatography technology,isothermal titration calorimetry,nuclear magnetic resonance;pmids	0.97
FNTB	FNTA	in vitro,x-ray crystallography,affinity chromatography technology;pmids	0.97
TAU	FYN	in vitro,in vivo,Affinity Capture-Western,Reconstituted Complex,surface plasmon resonance,affinity chromatography technology,pull down,enzymatic study;pmids	0.97
FYN	FYB	in vitro,in vivo,Affinity Capture-Western,Reconstituted Complex,peptide array,coimmunoprecipitation,pull down,affinity chromatography technology,Two-hybrid;pmids	0.97
FYN	CBL	in vitro,in vivo,Two-hybrid,Affinity Capture-Western,Reconstituted Complex,anti bait coimmunoprecipitation,experimental interaction detection,pull down,competition binding,coimmunoprecipitation,affinity chromatography technology,enzymatic study;pmids	0.97
FAK2	FYN	in vitro,in vivo,Affinity Capture-Western,Reconstituted Complex,Biochemical Activity,enzymatic study,affinity chromatography technology,coimmunoprecipitation,pull down;pmids	0.97
DLG2	NMDE2	in vitro,in vivo,Affinity Capture-Western,Two-hybrid,affinity chromatography technology;pmids	0.97
PABP1	ERF3A	in vitro,Reconstituted Complex,anti tag coimmunoprecipitation,pull down,affinity chromatography technology,x-ray crystallography;pmids	0.97
RGS14	GNAI1	in vitro,in vivo,Two-hybrid,Reconstituted Complex,Co-crystal Structure,x-ray crystallography,pull down,affinity chromatography technology;pmids	0.97
SH3G3	HD	in vitro,in vivo,Reconstituted Complex,Affinity Capture-Western,nuclear magnetic resonance,pull down,Two-hybrid,affinity chromatography technology;pmids	0.97
GRB10	INSR	in vitro,in vivo,Affinity Capture-Western,Reconstituted Complex,Two-hybrid,pull down,affinity chromatography technology,protein tri hybrid,anti bait coimmunoprecipitation;pmids	0.97
JAK2	SH2B1	in vitro,in vivo,Two-hybrid,Reconstituted Complex,Affinity Capture-Western,affinity chromatography technology,coimmunoprecipitation,pull down;pmids	0.97
PP1R8	PP1A	Reconstituted Complex,Two-hybrid,anti tag coimmunoprecipitation,affinity chromatography technology,pull down,ion exchange chromatography,x-ray crystallography,isothermal titration calorimetry,molecular sieving,nuclear magnetic resonance,tandem affinity purification,anti bait coimmunoprecipitation;pmids	0.97
PLK1	MPIP3	in vitro,in vivo,Biochemical Activity,anti tag coimmunoprecipitation,coimmunoprecipitation,pull down,enzymatic study,affinity chromatography technology,x-ray crystallography,isothermal titration calorimetry,classical fluorescence spectroscopy,anti bait coimmunoprecipitation;pmids	0.97
JIP1	A4	in vitro,in vivo,fluorescent resonance energy transfer,Two-hybrid,pull down,anti tag coimmunoprecipitation,coimmunoprecipitation,colocalization/visualisation technologies,imaging technique,enzymatic study,affinity chromatography technology;pmids	0.97
CAP2	ACTG	in vivo,Affinity Capture-Western,affinity chromatography technology,Two-hybrid;pmids	0.97
ARP3	SRC8	in vitro,in vivo,Affinity Capture-MS,Affinity Capture-Western,Reconstituted Complex,affinity chromatography technology,pull down,confocal microscopy,imaging technique;pmids	0.97
RL11	MDM2	in vitro,in vivo,Affinity Capture-MS,Affinity Capture-Western,anti bait coimmunoprecipitation,Two-hybrid,anti tag coimmunoprecipitation,affinity chromatography technology,pull down;pmids	0.97
PHC2	BMI1	in vivo,Two-hybrid,Affinity Capture-Western,Co-fractionation,affinity chromatography technology,tandem affinity purification,x-ray crystallography,pull down;pmids	0.97
PP1B	PP1R7	Affinity Capture-MS,anti bait coimmunoprecipitation,affinity chromatography technology,two hybrid fragment pooling approach,anti tag coimmunoprecipitation,tandem affinity purification,pull down;pmids	0.97
PP1B	IPP2	Affinity Capture-MS,anti bait coimmunoprecipitation,affinity chromatography technology,pull down;pmids	0.97
PP1R7	PP1A	affinity chromatography technology,tandem affinity purification,pull down,anti bait coimmunoprecipitation;pmids	0.97
PAN3	PABP1	Affinity Capture-Western,Reconstituted Complex,affinity chromatography technology,pull down,anti tag coimmunoprecipitation,nuclear magnetic resonance,isothermal titration calorimetry;pmids	0.97
EI2BD	EI2BE	Reconstituted Complex,pull down,affinity chromatography technology;pmids	0.97
IMA4	with)	Reconstituted Complex,pull down,affinity chromatography technology,anti tag coimmunoprecipitation,surface plasmon resonance;pmids	0.97
IMA1	with)	Reconstituted Complex,pull down,affinity chromatography technology,anti tag coimmunoprecipitation,surface plasmon resonance;pmids	0.97
FAF2	TERA	Affinity Capture-Western,anti tag coimmunoprecipitation,anti bait coimmunoprecipitation,affinity chromatography technology,Two-hybrid,bioluminescence resonance energy transfer;pmids	0.97
DCNL1	CUL1	Reconstituted Complex,Affinity Capture-Western,affinity chromatography technology,enzymatic study,pull down,x-ray crystallography,anti tag coimmunoprecipitation;pmids	0.97
BRD4	H4	Protein-peptide,Reconstituted Complex,fluorescent resonance energy transfer,affinity chromatography technology,pull down,anti tag coimmunoprecipitation,anti bait coimmunoprecipitation,classical fluorescence spectroscopy;pmids	0.97
BRD4	H4	Protein-peptide,Reconstituted Complex,fluorescent resonance energy transfer,affinity chromatography technology,pull down,anti tag coimmunoprecipitation,anti bait coimmunoprecipitation,classical fluorescence spectroscopy;pmids	0.97
BRD4	H4	Protein-peptide,Reconstituted Complex,fluorescent resonance energy transfer,affinity chromatography technology,pull down,anti tag coimmunoprecipitation,anti bait coimmunoprecipitation,classical fluorescence spectroscopy;pmids	0.97
BRD4	H4	Protein-peptide,Reconstituted Complex,fluorescent resonance energy transfer,affinity chromatography technology,pull down,anti tag coimmunoprecipitation,anti bait coimmunoprecipitation,classical fluorescence spectroscopy;pmids	0.97
BRD4	H4	Protein-peptide,Reconstituted Complex,fluorescent resonance energy transfer,affinity chromatography technology,pull down,anti tag coimmunoprecipitation,anti bait coimmunoprecipitation,classical fluorescence spectroscopy;pmids	0.97
BRD4	H4	Protein-peptide,Reconstituted Complex,fluorescent resonance energy transfer,affinity chromatography technology,pull down,anti tag coimmunoprecipitation,anti bait coimmunoprecipitation,classical fluorescence spectroscopy;pmids	0.97
BRD4	H4	Protein-peptide,Reconstituted Complex,fluorescent resonance energy transfer,affinity chromatography technology,pull down,anti tag coimmunoprecipitation,anti bait coimmunoprecipitation,classical fluorescence spectroscopy;pmids	0.97
BRD4	H4	Protein-peptide,Reconstituted Complex,fluorescent resonance energy transfer,affinity chromatography technology,pull down,anti tag coimmunoprecipitation,anti bait coimmunoprecipitation,classical fluorescence spectroscopy;pmids	0.97
BRD4	H4	Protein-peptide,Reconstituted Complex,fluorescent resonance energy transfer,affinity chromatography technology,pull down,anti tag coimmunoprecipitation,anti bait coimmunoprecipitation,classical fluorescence spectroscopy;pmids	0.97
BRD4	H4	Protein-peptide,Reconstituted Complex,fluorescent resonance energy transfer,affinity chromatography technology,pull down,anti tag coimmunoprecipitation,anti bait coimmunoprecipitation,classical fluorescence spectroscopy;pmids	0.97
BRD4	H4	Protein-peptide,Reconstituted Complex,fluorescent resonance energy transfer,affinity chromatography technology,pull down,anti tag coimmunoprecipitation,anti bait coimmunoprecipitation,classical fluorescence spectroscopy;pmids	0.97
BRD4	H4	Protein-peptide,Reconstituted Complex,fluorescent resonance energy transfer,affinity chromatography technology,pull down,anti tag coimmunoprecipitation,anti bait coimmunoprecipitation,classical fluorescence spectroscopy;pmids	0.97
BRD4	H4	Protein-peptide,Reconstituted Complex,fluorescent resonance energy transfer,affinity chromatography technology,pull down,anti tag coimmunoprecipitation,anti bait coimmunoprecipitation,classical fluorescence spectroscopy;pmids	0.97
BRD4	H4	Protein-peptide,Reconstituted Complex,fluorescent resonance energy transfer,affinity chromatography technology,pull down,anti tag coimmunoprecipitation,anti bait coimmunoprecipitation,classical fluorescence spectroscopy;pmids	0.97
OTUB1	UB2D2	Affinity Capture-MS,Two-hybrid,anti tag coimmunoprecipitation,affinity chromatography technology,x-ray crystallography,pull down;pmids	0.97
GPN1	GPN3	Affinity Capture-MS,affinity chromatography technology,fluorescence microscopy,anti tag coimmunoprecipitation;pmids	0.97
DPOG1	DPOG2	molecular sieving,isothermal titration calorimetry,surface plasmon resonance,pull down,inferred by curator,x-ray crystallography,electron microscopy,affinity chromatography technology,anti tag coimmunoprecipitation;pmids	0.97
FGF2	FGFR2	x-ray crystallography,enzyme linked immunosorbent assay,nuclear magnetic resonance,affinity chromatography technology,pull down;pmids	0.97
PK3C3	BECN1	anti bait coimmunoprecipitation,anti tag coimmunoprecipitation,affinity chromatography technology,Two-hybrid,fluorescent resonance energy transfer,molecular sieving,electron microscopy,pull down;pmids	0.97
TPPC3	TPC6B	anti bait coimmunoprecipitation,molecular sieving,Two-hybrid,anti tag coimmunoprecipitation;pmids	0.97
ZN207	BUB3	Two-hybrid,confocal microscopy,affinity chromatography technology,anti tag coimmunoprecipitation;pmids	0.97
CBX7	RING2	anti tag coimmunoprecipitation,pull down,tandem affinity purification,affinity chromatography technology,ion exchange chromatography,x-ray crystallography,comigration in non denaturing gel electrophoresis,bimolecular fluorescence complementation,nuclear magnetic resonance;pmids	0.97
MEIS2	PBX1	Two-hybrid,pull down,anti tag coimmunoprecipitation,affinity chromatography technology;pmids	0.97
CKS2	CDK2	affinity chromatography technology,tandem affinity purification,pull down,anti tag coimmunoprecipitation;pmids	0.97
ATPA	ATPB	Two-hybrid,affinity chromatography technology,cross-linking study;pmids	0.97
ARC1A	ARP2	affinity chromatography technology,anti tag coimmunoprecipitation,ion exchange chromatography,pull down,molecular sieving;pmids	0.97
ABI2	NCKP1	molecular sieving,fluorescence polarization spectroscopy,x-ray crystallography,isothermal titration calorimetry,affinity chromatography technology,ion exchange chromatography,cosedimentation in solution,transmission electron microscopy;pmids	0.97
PCNA	DPOD1	in vitro,in vivo,Affinity Capture-MS,far western blotting,anti bait coimmunoprecipitation,affinity chromatography technology,pull down,anti tag coimmunoprecipitation;pmids	0.96
PCNA	CDK2	in vitro,Affinity Capture-Western,affinity chromatography technology,coimmunoprecipitation,enzymatic study,anti tag coimmunoprecipitation;pmids	0.96
PSA1	PSB6	affinity chromatography technology,x-ray crystallography;pmids	0.96
MK01	DUS6	in vitro,in vivo,Reconstituted Complex,coimmunoprecipitation,pull down,affinity chromatography technology;pmids	0.96
MK01	DUS1	in vitro,in vivo,Two-hybrid,Affinity Capture-Western,pull down,protein kinase assay,affinity chromatography technology,enzymatic study;pmids	0.96
PTN1	JAK2	in vivo,Affinity Capture-Western,coimmunoprecipitation,pull down,phosphatase assay,affinity chromatography technology,enzymatic study;pmids	0.96
PTN1	GRB2	in vivo,Reconstituted Complex,anti bait coimmunoprecipitation,coimmunoprecipitation,pull down,affinity chromatography technology;pmids	0.96
SNP25	STX4	in vitro,Two-hybrid,Reconstituted Complex,Affinity Capture-Western,affinity chromatography technology,pull down;pmids	0.96
SOS1	EGFR	in vivo,Affinity Capture-Western,Reconstituted Complex,affinity chromatography technology,pull down,anti bait coimmunoprecipitation;pmids	0.96
SOS1	PLCG1	in vitro,Reconstituted Complex,Affinity Capture-Western,peptide array,fluorescence technology,affinity chromatography technology,pull down;pmids	0.96
CBL	CSF1R	in vitro,in vivo,Two-hybrid,Affinity Capture-Western,Reconstituted Complex,affinity chromatography technology,pull down;pmids	0.96
CBL	LYN	in vivo,Affinity Capture-Western,coimmunoprecipitation,Two-hybrid,affinity chromatography technology,pull down;pmids	0.96
RFC5	PCNA	in vitro,Reconstituted Complex,Affinity Capture-MS,affinity chromatography technology,pull down;pmids	0.96
RFC4	RAD17	in vitro,Reconstituted Complex,coimmunoprecipitation,anti bait coimmunoprecipitation,pull down,affinity chromatography technology;pmids	0.96
SKP1	FBXL6	mammalian protein protein interaction trap,Two-hybrid,affinity chromatography technology,tandem affinity purification;pmids	0.96
SKP1	FBXW5	in vitro,in vivo,anti tag coimmunoprecipitation,mammalian protein protein interaction trap,affinity chromatography technology,Two-hybrid,tandem affinity purification;pmids	0.96
SMCA4	SMRC2	copurification,Affinity Capture-Western,coimmunoprecipitation,anti bait coimmunoprecipitation,anti tag coimmunoprecipitation,affinity chromatography technology;pmids	0.96
ARHG7	PAK2	in vitro,in vivo,filter binding,phage display,anti tag coimmunoprecipitation,competition binding,pull down,affinity chromatography technology;pmids	0.96
PAK1	NCK1	in vitro,in vivo,Affinity Capture-Western,Reconstituted Complex,pull down,affinity chromatography technology;pmids	0.96
CSK21	IF2B	in vitro,protein kinase assay,enzymatic study,affinity chromatography technology,far western blotting,pull down;pmids	0.96
CSK21	HDAC2	in vitro,in vivo,Biochemical Activity,enzymatic study,affinity chromatography technology,protein kinase assay;pmids	0.96
CSK21	TOP2A	in vivo,protein kinase assay,affinity chromatography technology,enzymatic study;pmids	0.96
RUVB2	YETS4	Affinity Capture-MS,anti bait coimmunoprecipitation,affinity chromatography technology,anti tag coimmunoprecipitation;pmids	0.96
RUVB1	YETS4	Affinity Capture-MS,anti bait coimmunoprecipitation,affinity chromatography technology,anti tag coimmunoprecipitation;pmids	0.96
RPB11	RPB7	Affinity Capture-MS,affinity chromatography technology,anti tag coimmunoprecipitation;pmids	0.96
CDK2	CCNH	in vitro,Two-hybrid,protein kinase assay,enzymatic study,affinity chromatography technology,anti tag coimmunoprecipitation;pmids	0.96
PSA2	PSB2	anti bait coimmunoprecipitation,affinity chromatography technology,Two-hybrid;pmids	0.96
PSDE	PRS10	Affinity Capture-Western,affinity chromatography technology,anti tag coimmunoprecipitation;pmids	0.96
PSDE	PSD10	Affinity Capture-Western,Affinity Capture-MS,anti tag coimmunoprecipitation,affinity chromatography technology;pmids	0.96
PSD7	with)	Affinity Capture-MS,anti bait coimmunoprecipitation,anti tag coimmunoprecipitation,affinity chromatography technology;pmids	0.96
PSD7	with)	Affinity Capture-MS,anti tag coimmunoprecipitation,affinity chromatography technology;pmids	0.96
PSA6	PSB6	anti bait coimmunoprecipitation,Two-hybrid,affinity chromatography technology;pmids	0.96
PSA6	PSA2	anti bait coimmunoprecipitation,Two-hybrid,affinity chromatography technology;pmids	0.96
CTBP1	ZEB1	in vivo,Affinity Capture-Western,coimmunoprecipitation,pull down,Two-hybrid,affinity chromatography technology;pmids	0.96
PTN11	JAK2	in vivo,Reconstituted Complex,Biochemical Activity,Affinity Capture-Western,enzymatic study,affinity chromatography technology,pull down;pmids	0.96
PTN11	GAB2	in vitro,in vivo,Affinity Capture-Western,Two-hybrid,anti tag coimmunoprecipitation,affinity chromatography technology,pull down,anti bait coimmunoprecipitation;pmids	0.96
PTN11	MPZL1	in vitro,in vivo,Affinity Capture-Western,anti bait coimmunoprecipitation,affinity chromatography technology,coimmunoprecipitation;pmids	0.96
PGFRB	PLCG1	in vivo,Affinity Capture-Western,affinity chromatography technology,coimmunoprecipitation,nuclear magnetic resonance;pmids	0.96
RFA1	RAD51	in vitro,in vivo,Reconstituted Complex,experimental interaction detection,coimmunoprecipitation,Two-hybrid,pull down;pmids	0.96
CD2	LCK	in vitro,in vivo,Affinity Capture-Western,Reconstituted Complex,experimental interaction detection,affinity chromatography technology,pull down;pmids	0.96
KAPCA	KAP3	tandem affinity purification,affinity chromatography technology,protein kinase assay,anti tag coimmunoprecipitation,Two-hybrid,pull down;pmids	0.96
KAP0	KAPCB	anti bait coimmunoprecipitation,Two-hybrid,tandem affinity purification,affinity chromatography technology;pmids	0.96
SHC1	SOS1	in vitro,in vivo,Affinity Capture-Western,anti tag coimmunoprecipitation,affinity chromatography technology,tandem affinity purification;pmids	0.96
SHC1	CBL	in vitro,in vivo,Affinity Capture-Western,coimmunoprecipitation,pull down,affinity chromatography technology,tandem affinity purification;pmids	0.96
KHDR1	NCK1	in vitro,in vivo,Reconstituted Complex,far western blotting,Affinity Capture-Western,affinity chromatography technology,pull down;pmids	0.96
APBA1	A4	in vitro,in vivo,Affinity Capture-Western,Reconstituted Complex,anti tag coimmunoprecipitation,anti bait coimmunoprecipitation,affinity chromatography technology,pull down,fluorescence microscopy;pmids	0.96
DTNA	UTRO	in vitro,in vivo,Affinity Capture-Western,filter binding,affinity chromatography technology,far western blotting;pmids	0.96
NCK1	SOS1	in vitro,in vivo,Affinity Capture-Western,Reconstituted Complex,peptide array,pull down,affinity chromatography technology;pmids	0.96
WASP	SRC	in vitro,Affinity Capture-Western,Reconstituted Complex,affinity chromatography technology,pull down;pmids	0.96
WASP	GRB2	in vivo,Reconstituted Complex,Affinity Capture-Western,affinity chromatography technology,pull down;pmids	0.96
WASP	FGR	in vitro,in vivo,Affinity Capture-Western,Reconstituted Complex,pull down,affinity chromatography technology;pmids	0.96
ORC2	MCM2	in vitro,in vivo,Two-hybrid,Affinity Capture-Western,protein array,affinity chromatography technology,pull down;pmids	0.96
ORC5	ORC1	in vitro,Two-hybrid,protein array,anti tag coimmunoprecipitation,pull down,inferred by curator,affinity chromatography technology,cosedimentation through density gradient;pmids	0.96
ORC4	ORC6	in vitro,Two-hybrid,Affinity Capture-Western,protein array,bimolecular fluorescence complementation,affinity chromatography technology,pull down;pmids	0.96
RFC2	PCNA	in vitro,Reconstituted Complex,Affinity Capture-MS,affinity chromatography technology,pull down,anti tag coimmunoprecipitation;pmids	0.96
2AAA	2ABD	Affinity Capture-MS,anti tag coimmunoprecipitation,affinity chromatography technology,tandem affinity purification,pull down;pmids	0.96
2AAA	STRN4	Affinity Capture-MS,anti tag coimmunoprecipitation,tandem affinity purification,affinity chromatography technology,pull down;pmids	0.96
2AAA	STRN	in vivo,Affinity Capture-MS,anti tag coimmunoprecipitation,tandem affinity purification,affinity chromatography technology,pull down;pmids	0.96
2AAB	PP2AB	Reconstituted Complex,Affinity Capture-Western,anti tag coimmunoprecipitation,affinity chromatography technology,pull down;pmids	0.96
PSMD4	PSMD2	anti tag coimmunoprecipitation,cosedimentation in solution,cosedimentation through density gradient,affinity chromatography technology;pmids	0.96
CASP8	TNR6	in vivo,copurification,Affinity Capture-Western,anti bait coimmunoprecipitation,coimmunoprecipitation,colocalization by immunostaining,affinity chromatography technology,imaging technique,cosedimentation through density gradient;pmids	0.96
MK03	DHYS	tandem affinity purification,Two-hybrid,affinity chromatography technology,anti tag coimmunoprecipitation;pmids	0.96
MK03	DUS1	in vitro,in vivo,Two-hybrid,enzymatic study,protein kinase assay,phosphatase assay,imaging technique;pmids	0.96
MK03	MK14	in vitro,in vivo,Affinity Capture-Western,affinity chromatography technology,pull down,anti bait coimmunoprecipitation,protein complementation assay;pmids	0.96
EIF3G	EIF3H	in vitro,in vivo,far western blotting,Affinity Capture-MS,anti tag coimmunoprecipitation,affinity chromatography technology;pmids	0.96
EIF3B	EIF3E	anti tag coimmunoprecipitation,affinity chromatography technology,anti bait coimmunoprecipitation,mass spectrometry studies of complexes;pmids	0.96
RAC1	PAK3	Two-hybrid,Reconstituted Complex,pull down,fluorescent resonance energy transfer,affinity chromatography technology;pmids	0.96
EXOS4	EXOSX	Two-hybrid,anti tag coimmunoprecipitation,anti bait coimmunoprecipitation,affinity chromatography technology;pmids	0.96
EXOS2	EXOS3	cosedimentation through density gradient,anti tag coimmunoprecipitation,anti bait coimmunoprecipitation,tandem affinity purification,affinity chromatography technology;pmids	0.96
DYN1	SH3G1	in vitro,in vivo,Two-hybrid,Reconstituted Complex,peptide array,pull down;pmids	0.96
MCM5	MCM6	Affinity Capture-Western,affinity chromatography technology,tandem affinity purification;pmids	0.96
MCM3	MCM6	in vitro,Two-hybrid,protein array,tandem affinity purification,affinity chromatography technology,anti tag coimmunoprecipitation;pmids	0.96
PSMD2	PRS7	in vitro,Reconstituted Complex,pull down,anti tag coimmunoprecipitation,affinity chromatography technology;pmids	0.96
HDAC2	SAP30	in vivo,Affinity Capture-Western,copurification,Affinity Capture-MS,affinity chromatography technology,anti bait coimmunoprecipitation,anti tag coimmunoprecipitation;pmids	0.96
HDAC2	RBBP7	in vivo,Affinity Capture-MS,affinity chromatography technology,anti bait coimmunoprecipitation,tandem affinity purification;pmids	0.96
MCL1	BAD	in vitro,in vivo,Two-hybrid,Protein-peptide,Reconstituted Complex,pull down;pmids	0.96
RPAB2	RPB7	in vitro,Reconstituted Complex,pull down,affinity chromatography technology,anti tag coimmunoprecipitation;pmids	0.96
PARD3	KPCI	in vivo,Affinity Capture-Western,Reconstituted Complex,anti tag coimmunoprecipitation,affinity chromatography technology,pull down;pmids	0.96
BL1S2	BL1S1	Affinity Capture-Western,Two-hybrid,coimmunoprecipitation,affinity chromatography technology,electron microscopy,inferred by curator;pmids	0.96
CSN6	CSN3	in vitro,Affinity Capture-MS,anti tag coimmunoprecipitation,affinity chromatography technology,anti bait coimmunoprecipitation,pull down;pmids	0.96
CSN3	CSN5	in vitro,Affinity Capture-MS,anti tag coimmunoprecipitation,affinity chromatography technology,tandem affinity purification,anti bait coimmunoprecipitation,pull down;pmids	0.96
2ABA	2AAB	in vitro,in vivo,Reconstituted Complex,anti tag coimmunoprecipitation,affinity chromatography technology,pull down;pmids	0.96
PP2AA	AKT1	in vitro,in vivo,pull down,affinity chromatography technology,anti tag coimmunoprecipitation,enzymatic study,phosphatase assay;pmids	0.96
APC	CTNA1	Affinity Capture-Western,affinity chromatography technology,Two-hybrid,imaging technique,anti tag coimmunoprecipitation;pmids	0.96
APC	GSK3B	in vitro,Affinity Capture-Western,affinity chromatography technology,tandem affinity purification,anti tag coimmunoprecipitation,anti bait coimmunoprecipitation;pmids	0.96
VPS16	VPS11	in vivo,Affinity Capture-Western,affinity chromatography technology,Two-hybrid,anti bait coimmunoprecipitation,anti tag coimmunoprecipitation;pmids	0.96
TAF5	TBP	in vitro,in vivo,Affinity Capture-Western,copurification,anti bait coimmunoprecipitation,affinity chromatography technology,pull down;pmids	0.96
TAF13	TBP	in vitro,Two-hybrid,Reconstituted Complex,molecular sieving,coimmunoprecipitation,pull down;pmids	0.96
ASF1A	TLK2	in vitro,in vivo,Two-hybrid,Biochemical Activity,enzymatic study,affinity chromatography technology,anti tag coimmunoprecipitation;pmids	0.96
H4	HAT1	tandem affinity purification,enzymatic study,affinity chromatography technology,x-ray crystallography;pmids	0.96
H4	HAT1	tandem affinity purification,enzymatic study,affinity chromatography technology,x-ray crystallography;pmids	0.96
H4	HAT1	tandem affinity purification,enzymatic study,affinity chromatography technology,x-ray crystallography;pmids	0.96
H4	HAT1	tandem affinity purification,enzymatic study,affinity chromatography technology,x-ray crystallography;pmids	0.96
H4	HAT1	tandem affinity purification,enzymatic study,affinity chromatography technology,x-ray crystallography;pmids	0.96
H4	HAT1	tandem affinity purification,enzymatic study,affinity chromatography technology,x-ray crystallography;pmids	0.96
H4	HAT1	tandem affinity purification,enzymatic study,affinity chromatography technology,x-ray crystallography;pmids	0.96
H4	HAT1	tandem affinity purification,enzymatic study,affinity chromatography technology,x-ray crystallography;pmids	0.96
H4	HAT1	tandem affinity purification,enzymatic study,affinity chromatography technology,x-ray crystallography;pmids	0.96
H4	HAT1	tandem affinity purification,enzymatic study,affinity chromatography technology,x-ray crystallography;pmids	0.96
H4	HAT1	tandem affinity purification,enzymatic study,affinity chromatography technology,x-ray crystallography;pmids	0.96
H4	HAT1	tandem affinity purification,enzymatic study,affinity chromatography technology,x-ray crystallography;pmids	0.96
H4	HAT1	tandem affinity purification,enzymatic study,affinity chromatography technology,x-ray crystallography;pmids	0.96
H4	HAT1	tandem affinity purification,enzymatic study,affinity chromatography technology,x-ray crystallography;pmids	0.96
RPAB3	RPAB1	in vitro,Reconstituted Complex,pull down,affinity chromatography technology,electron tomography;pmids	0.96
RPAB3	RPB2	in vitro,Reconstituted Complex,Affinity Capture-MS,affinity chromatography technology,pull down;pmids	0.96
AHR	RB	in vitro,in vivo,Affinity Capture-Western,Reconstituted Complex,Two-hybrid,affinity chromatography technology,pull down;pmids	0.96
RPAB1	RPB9	affinity chromatography technology,electron tomography;pmids	0.96
RPAB1	RPAB5	in vitro,Reconstituted Complex,pull down,affinity chromatography technology,electron tomography;pmids	0.96
CDC42	PAK3	Two-hybrid,far western blotting,affinity chromatography technology;pmids	0.96
BID	BAK	in vitro,in vivo,protein cross-linking with a bifunctional reagent,anti bait coimmunoprecipitation,cosedimentation in solution,nuclear magnetic resonance;pmids	0.96
RPB1	RPR1B	cross-linking study,anti tag coimmunoprecipitation,pull down,anti bait coimmunoprecipitation,affinity chromatography technology;pmids	0.96
RPB1	RPAB2	in vitro,Reconstituted Complex,pull down,affinity chromatography technology,anti tag coimmunoprecipitation;pmids	0.96
RPB1	CDK8	in vitro,in vivo,Co-fractionation,Affinity Capture-Western,affinity chromatography technology,enzymatic study;pmids	0.96
CRYAB	HSPB2	Two-hybrid,affinity chromatography technology,nuclear magnetic resonance,pull down;pmids	0.96
ANM1	BTG2	in vitro,Two-hybrid,Reconstituted Complex,copurification,pull down;pmids	0.96
IKBA	NEMO	in vitro,tandem affinity purification,protein kinase assay,anti tag coimmunoprecipitation,affinity chromatography technology,enzymatic study;pmids	0.96
KCTD5	CUL3	Affinity Capture-Western,Reconstituted Complex,affinity chromatography technology,pull down;pmids	0.96
EIF3K	EIF3B	anti tag coimmunoprecipitation,affinity chromatography technology,anti bait coimmunoprecipitation,mass spectrometry studies of complexes;pmids	0.96
EIF3K	EIF3C	in vitro,Reconstituted Complex,pull down,affinity chromatography technology,mass spectrometry studies of complexes;pmids	0.96
NFKB1	IKBE	in vitro,in vivo,Two-hybrid,Reconstituted Complex,Affinity Capture-Western,tandem affinity purification,anti tag coimmunoprecipitation,affinity chromatography technology,pull down;pmids	0.96
CBP	CTNB1	in vivo,Affinity Capture-Western,affinity chromatography technology,Two-hybrid,anti bait coimmunoprecipitation;pmids	0.96
CREB1	EP300	Affinity Capture-Western,anti bait coimmunoprecipitation,affinity chromatography technology,pull down,imaging technique,far western blotting;pmids	0.96
CDK4	CDN1A	in vitro,protein array,anti bait coimmunoprecipitation,pull down,Two-hybrid,affinity chromatography technology;pmids	0.96
CCND1	CDK2	Two-hybrid,coimmunoprecipitation,affinity chromatography technology,pull down,tandem affinity purification,anti tag coimmunoprecipitation;pmids	0.96
STXB1	SYTL4	in vitro,in vivo,Affinity Capture-Western,affinity chromatography technology,pull down;pmids	0.96
UBC9	SUMO2	in vitro,in vivo,molecular sieving,affinity chromatography technology,enzymatic study,Two-hybrid,pull down,anti tag coimmunoprecipitation;pmids	0.96
UBC9	SUMO3	in vitro,in vivo,Affinity Capture-MS,anti bait coimmunoprecipitation,affinity chromatography technology,pull down,Two-hybrid,enzymatic study;pmids	0.96
SUMO1	SAE1	Reconstituted Complex,x-ray crystallography,pull down,molecular sieving;pmids	0.96
SUMO1	TOP2A	in vitro,in vivo,Affinity Capture-Western,Reconstituted Complex,affinity chromatography technology,pull down;pmids	0.96
DLG4	NOS1	in vitro,in vivo,Two-hybrid,Affinity Capture-Western,Reconstituted Complex,copurification,affinity chromatography technology,pull down;pmids	0.96
DLG4	GRIK2	in vitro,in vivo,Reconstituted Complex,Affinity Capture-Western,affinity chromatography technology,pull down;pmids	0.96
DLG4	ERBB4	in vitro,in vivo,Affinity Capture-Western,Co-fractionation,anti bait coimmunoprecipitation,Two-hybrid,affinity chromatography technology;pmids	0.96
DLG4	ADRB1	in vitro,in vivo,Two-hybrid,Affinity Capture-Western,Reconstituted Complex,affinity chromatography technology,pull down;pmids	0.96
DLG3	NMDE1	in vitro,in vivo,Two-hybrid,Affinity Capture-Western,Reconstituted Complex,affinity chromatography technology,pull down;pmids	0.96
IF4G1	IF4A2	in vitro,Affinity Capture-MS,coimmunoprecipitation,pull down,anti bait coimmunoprecipitation,affinity chromatography technology;pmids	0.96
ITB1	ITA5	in vitro,in vivo,anti bait coimmunoprecipitation,inferred by curator,affinity chromatography technology,enzyme linked immunosorbent assay,pull down,cross-linking study;pmids	0.96
HS90A	HS90B	tandem affinity purification,anti tag coimmunoprecipitation,affinity chromatography technology;pmids	0.96
HS90A	TTC4	tandem affinity purification,anti tag coimmunoprecipitation,affinity chromatography technology;pmids	0.96
HS90A	CHRD1	pull down,tandem affinity purification,two hybrid fragment pooling approach,affinity chromatography technology,anti tag coimmunoprecipitation;pmids	0.96
STIP1	PRIO	in vivo,Reconstituted Complex,Affinity Capture-Western,affinity chromatography technology,pull down;pmids	0.96
TAL1	MTG16	Affinity Capture-MS,Affinity Capture-Western,Reconstituted Complex,affinity chromatography technology,pull down,anti tag coimmunoprecipitation,anti bait coimmunoprecipitation;pmids	0.96
IRS1	GRB2	in vitro,in vivo,Affinity Capture-Western,Reconstituted Complex,genetic interference,affinity chromatography technology,anti tag coimmunoprecipitation,pull down;pmids	0.96
P85A	EPOR	in vivo,Affinity Capture-Western,Reconstituted Complex,affinity chromatography technology,protein complementation assay,pull down;pmids	0.96
PRS7	PRS10	cosedimentation in solution,anti tag coimmunoprecipitation,affinity chromatography technology,pull down;pmids	0.96
PRS6B	PRS10	cosedimentation in solution,anti tag coimmunoprecipitation,affinity chromatography technology,pull down;pmids	0.96
PRS6B	PSMD2	Affinity Capture-MS,anti bait coimmunoprecipitation,affinity chromatography technology;pmids	0.96
PRS6B	PRS6A	in vitro,in vivo,Affinity Capture-MS,anti bait coimmunoprecipitation,affinity chromatography technology,Two-hybrid,pull down;pmids	0.96
APBB1	APLP2	in vitro,Affinity Capture-Western,Reconstituted Complex,Two-hybrid,affinity chromatography technology,pull down;pmids	0.96
APBB1	APLP1	in vitro,Two-hybrid,Reconstituted Complex,pull down,affinity chromatography technology;pmids	0.96
APBB3	APLP2	in vitro,Reconstituted Complex,Two-hybrid,pull down,affinity chromatography technology;pmids	0.96
DOCK1	ELMO1	in vitro,in vivo,Affinity Capture-Western,anti tag coimmunoprecipitation,affinity chromatography technology,anti bait coimmunoprecipitation,pull down,Two-hybrid;pmids	0.96
PSD13	PSMD8	Affinity Capture-MS,affinity chromatography technology,anti bait coimmunoprecipitation;pmids	0.96
PSD13	PRS7	Affinity Capture-MS,affinity chromatography technology,anti bait coimmunoprecipitation;pmids	0.96
PSD13	PRS6B	Affinity Capture-MS,anti bait coimmunoprecipitation,affinity chromatography technology;pmids	0.96
PSD13	PRS4	Affinity Capture-MS,affinity chromatography technology,anti bait coimmunoprecipitation,anti tag coimmunoprecipitation;pmids	0.96
PSMD6	PRS6B	Affinity Capture-MS,anti bait coimmunoprecipitation,affinity chromatography technology;pmids	0.96
PSMD6	PSD7	Affinity Capture-MS,anti bait coimmunoprecipitation,anti tag coimmunoprecipitation,affinity chromatography technology,pull down;pmids	0.96
PSMD6	PSMD8	Affinity Capture-MS,anti bait coimmunoprecipitation,affinity chromatography technology;pmids	0.96
PSMD6	PRS7	Affinity Capture-MS,anti bait coimmunoprecipitation,affinity chromatography technology;pmids	0.96
PSMD6	PRS4	Affinity Capture-MS,anti bait coimmunoprecipitation,affinity chromatography technology,anti tag coimmunoprecipitation;pmids	0.96
PSMD6	PSD12	Affinity Capture-MS,anti bait coimmunoprecipitation,affinity chromatography technology;pmids	0.96
EI2BA	EI2BG	Affinity Capture-MS,anti bait coimmunoprecipitation,affinity chromatography technology,molecular sieving,electron tomography;pmids	0.96
MED10	MED21	Affinity Capture-MS,anti tag coimmunoprecipitation,ion exchange chromatography,affinity chromatography technology,electron microscopy;pmids	0.96
MED10	MED6	Affinity Capture-MS,Affinity Capture-Western,anti tag coimmunoprecipitation,ion exchange chromatography,affinity chromatography technology,electron microscopy;pmids	0.96
MED10	CDK8	Affinity Capture-MS,Affinity Capture-Western,anti tag coimmunoprecipitation,affinity chromatography technology,tandem affinity purification,pull down;pmids	0.96
PP2AB	2A5D	Affinity Capture-MS,anti tag coimmunoprecipitation,tandem affinity purification,affinity chromatography technology;pmids	0.96
PP2AB	2ABA	Affinity Capture-MS,anti tag coimmunoprecipitation,tandem affinity purification,affinity chromatography technology,pull down;pmids	0.96
TCPA	TCPD	Affinity Capture-MS,affinity chromatography technology,tandem affinity purification,cross-linking study;pmids	0.96
LSM4	LSM2	Affinity Capture-Western,affinity chromatography technology,ion exchange chromatography,molecular sieving;pmids	0.96
MP2K4	MK08	in vitro,Reconstituted Complex,Biochemical Activity,Affinity Capture-Western,pull down,enzymatic study,affinity chromatography technology;pmids	0.96
H31	1433Z	pull down,affinity chromatography technology,coimmunoprecipitation,x-ray crystallography;pmids	0.96
H31	1433Z	pull down,affinity chromatography technology,coimmunoprecipitation,x-ray crystallography;pmids	0.96
H31	1433Z	pull down,affinity chromatography technology,coimmunoprecipitation,x-ray crystallography;pmids	0.96
H31	1433Z	pull down,affinity chromatography technology,coimmunoprecipitation,x-ray crystallography;pmids	0.96
H31	1433Z	pull down,affinity chromatography technology,coimmunoprecipitation,x-ray crystallography;pmids	0.96
H31	1433Z	pull down,affinity chromatography technology,coimmunoprecipitation,x-ray crystallography;pmids	0.96
H31	1433Z	pull down,affinity chromatography technology,coimmunoprecipitation,x-ray crystallography;pmids	0.96
H31	1433Z	pull down,affinity chromatography technology,coimmunoprecipitation,x-ray crystallography;pmids	0.96
H31	1433Z	pull down,affinity chromatography technology,coimmunoprecipitation,x-ray crystallography;pmids	0.96
H31	1433Z	pull down,affinity chromatography technology,coimmunoprecipitation,x-ray crystallography;pmids	0.96
H31	CBX3	pull down,protein array,affinity chromatography technology,x-ray crystallography;pmids	0.96
H31	CBX3	pull down,protein array,affinity chromatography technology,x-ray crystallography;pmids	0.96
H31	CBX3	pull down,protein array,affinity chromatography technology,x-ray crystallography;pmids	0.96
H31	CBX3	pull down,protein array,affinity chromatography technology,x-ray crystallography;pmids	0.96
H31	CBX3	pull down,protein array,affinity chromatography technology,x-ray crystallography;pmids	0.96
H31	CBX3	pull down,protein array,affinity chromatography technology,x-ray crystallography;pmids	0.96
H31	CBX3	pull down,protein array,affinity chromatography technology,x-ray crystallography;pmids	0.96
H31	CBX3	pull down,protein array,affinity chromatography technology,x-ray crystallography;pmids	0.96
H31	CBX3	pull down,protein array,affinity chromatography technology,x-ray crystallography;pmids	0.96
H31	CBX3	pull down,protein array,affinity chromatography technology,x-ray crystallography;pmids	0.96
HS90B	TTC4	anti tag coimmunoprecipitation,affinity chromatography technology,pull down,anti bait coimmunoprecipitation;pmids	0.96
HS90B	PPP5	nuclear magnetic resonance,anti tag coimmunoprecipitation,affinity chromatography technology,pull down;pmids	0.96
EED	RBBP4	copurification,Reconstituted Complex,pull down,affinity chromatography technology,anti tag coimmunoprecipitation,tandem affinity purification;pmids	0.96
EED	HDAC2	in vitro,in vivo,Two-hybrid,Reconstituted Complex,Affinity Capture-Western,Co-fractionation,pull down,affinity chromatography technology;pmids	0.96
EED	HDAC1	in vitro,in vivo,Two-hybrid,Affinity Capture-Western,Co-fractionation,pull down,affinity chromatography technology,anti bait coimmunoprecipitation,anti tag coimmunoprecipitation;pmids	0.96
PP1G	PP1R8	in vitro,Reconstituted Complex,affinity chromatography technology,pull down,Two-hybrid,anti tag coimmunoprecipitation;pmids	0.96
CSN4	CSN5	in vitro,in vivo,Affinity Capture-MS,anti tag coimmunoprecipitation,affinity chromatography technology,tandem affinity purification,pull down;pmids	0.96
CSN4	CSN2	in vitro,in vivo,enzymatic study,affinity chromatography technology,x-ray crystallography,molecular sieving;pmids	0.96
SF3B2	SF3B1	Affinity Capture-Western,Affinity Capture-MS,affinity chromatography technology,anti bait coimmunoprecipitation;pmids	0.96
CLH1	HGS	in vitro,Two-hybrid,Reconstituted Complex,affinity chromatography technology,pull down;pmids	0.96
KCC2A	KCC2B	Affinity Capture-MS,affinity chromatography technology,anti bait coimmunoprecipitation,tandem affinity purification,anti tag coimmunoprecipitation;pmids	0.96
PSB5	PSA2	Two-hybrid,anti bait coimmunoprecipitation,affinity chromatography technology;pmids	0.96
TIPRL	PPP6	Reconstituted Complex,anti tag coimmunoprecipitation,pull down,affinity chromatography technology;pmids	0.96
PRP4	PRP6	Affinity Capture-MS,anti tag coimmunoprecipitation,affinity chromatography technology;pmids	0.96
PRP4	PRP8	Affinity Capture-MS,anti tag coimmunoprecipitation,affinity chromatography technology;pmids	0.96
PRP4	PRPF3	Affinity Capture-MS,anti tag coimmunoprecipitation,affinity chromatography technology,Two-hybrid;pmids	0.96
PSF1	PSF3	pull down,affinity chromatography technology,x-ray crystallography,ion exchange chromatography,molecular sieving,cosedimentation in solution;pmids	0.96
FOSL2	JUNB	in vitro,affinity chromatography technology,peptide array,anti tag coimmunoprecipitation,anti bait coimmunoprecipitation;pmids	0.96
PLCG1	RET	in vitro,in vivo,Reconstituted Complex,competition binding,pull down,imaging technique;pmids	0.96
PLCG1	GRB2	in vitro,in vivo,Affinity Capture-Western,Reconstituted Complex,affinity chromatography technology,pull down,anti tag coimmunoprecipitation;pmids	0.96
PLCG1	KIT	in vivo,Reconstituted Complex,coimmunoprecipitation,pull down,fluorescence polarization spectroscopy,imaging technique;pmids	0.96
CRKL	EPOR	in vitro,in vivo,Affinity Capture-Western,Reconstituted Complex,affinity chromatography technology,pull down;pmids	0.96
CD2AP	GRB2	in vitro,tandem affinity purification,anti tag coimmunoprecipitation,affinity chromatography technology,Two-hybrid;pmids	0.96
GDIR1	CDC42	in vitro,Affinity Capture-MS,copurification,anti bait coimmunoprecipitation,affinity chromatography technology,Two-hybrid;pmids	0.96
CDN1B	CCND3	in vitro,in vivo,Affinity Capture-Western,Reconstituted Complex,Two-hybrid,affinity chromatography technology,pull down;pmids	0.96
GAB1	CRKL	Two-hybrid,Affinity Capture-Western,affinity chromatography technology,fluorescence polarization spectroscopy,imaging technique;pmids	0.96
GAB1	SHC1	in vitro,affinity chromatography technology,far western blotting,fluorescence polarization spectroscopy;pmids	0.96
GAB1	PLCG1	in vivo,Affinity Capture-Western,far western blotting,affinity chromatography technology,fluorescence polarization spectroscopy;pmids	0.96
GA45G	CDN1A	in vivo,Two-hybrid,Reconstituted Complex,Affinity Capture-Western,affinity chromatography technology,pull down;pmids	0.96
MP2K2	MK03	in vitro,Two-hybrid,Biochemical Activity,Reconstituted Complex,enzymatic study,pull down;pmids	0.96
RAD52	RAD51	in vitro,in vivo,Affinity Capture-Western,Two-hybrid,experimental interaction detection,affinity chromatography technology,anti tag coimmunoprecipitation,pull down;pmids	0.96
RAD52	RFA1	in vitro,Reconstituted Complex,coimmunoprecipitation,affinity chromatography technology,pull down,tandem affinity purification;pmids	0.96
CPLX1	VAMP2	in vitro,Co-crystal Structure,x-ray crystallography,molecular sieving;pmids	0.96
PRS8	PRS10	Reconstituted Complex,anti bait coimmunoprecipitation,cosedimentation in solution,anti tag coimmunoprecipitation,pull down,affinity chromatography technology;pmids	0.96
PRS8	PRS4	Reconstituted Complex,anti bait coimmunoprecipitation,anti tag coimmunoprecipitation,cosedimentation in solution,pull down,affinity chromatography technology;pmids	0.96
PRS8	PRS6B	Affinity Capture-MS,anti bait coimmunoprecipitation,anti tag coimmunoprecipitation,Two-hybrid,affinity chromatography technology,pull down;pmids	0.96
TGFR1	EGLN	in vivo,Affinity Capture-Western,Biochemical Activity,enzymatic study,affinity chromatography technology,anti bait coimmunoprecipitation;pmids	0.96
TGFR1	TGFB1	in vivo,Affinity Capture-Western,coimmunoprecipitation,affinity chromatography technology,cross-linking study,pull down;pmids	0.96
E2F1	SP1	in vitro,in vivo,Affinity Capture-Western,Reconstituted Complex,pull down,affinity chromatography technology;pmids	0.96
ABL1	RAD51	in vitro,in vivo,Affinity Capture-Western,Reconstituted Complex,pull down,affinity chromatography technology;pmids	0.96
DOK1	SHIP1	in vitro,in vivo,Affinity Capture-Western,Reconstituted Complex,affinity chromatography technology,pull down;pmids	0.96
FAK1	FYN	in vitro,Affinity Capture-Western,Co-crystal Structure,affinity chromatography technology,x-ray crystallography;pmids	0.96
FAK1	DCC	in vitro,in vivo,Reconstituted Complex,Affinity Capture-Western,Two-hybrid,affinity chromatography technology,anti bait coimmunoprecipitation,pull down;pmids	0.96
FAK1	GRB2	in vitro,in vivo,Affinity Capture-Western,Reconstituted Complex,affinity chromatography technology,Two-hybrid,pull down;pmids	0.96
GAB2	P85A	in vitro,in vivo,Affinity Capture-Western,Two-hybrid,anti tag coimmunoprecipitation,pull down,affinity chromatography technology;pmids	0.96
ANDR	MDM2	in vitro,in vivo,Affinity Capture-Western,anti bait coimmunoprecipitation,coimmunoprecipitation,affinity chromatography technology,pull down,enzymatic study,imaging technique;pmids	0.96
TRAF2	TNR3	in vivo,Reconstituted Complex,anti tag coimmunoprecipitation,pull down,affinity chromatography technology;pmids	0.96
TRAF2	TNR1A	in vivo,Affinity Capture-Western,coimmunoprecipitation,anti bait coimmunoprecipitation,affinity chromatography technology,imaging technique;pmids	0.96
BECN1	PI3R4	anti tag coimmunoprecipitation,affinity chromatography technology,fluorescent resonance energy transfer,electron microscopy;pmids	0.96
TAF1C	TAF1B	in vitro,Reconstituted Complex,anti tag coimmunoprecipitation,pull down,affinity chromatography technology;pmids	0.96
TF2B	RPB1	in vitro,in vivo,copurification,Reconstituted Complex,Affinity Capture-MS,affinity chromatography technology,pull down;pmids	0.96
ID3	TFE2	in vitro,in vivo,Reconstituted Complex,Two-hybrid,pull down,affinity chromatography technology;pmids	0.96
MK14	MK01	in vitro,Affinity Capture-Western,anti tag coimmunoprecipitation,affinity chromatography technology,protein complementation assay,anti bait coimmunoprecipitation;pmids	0.96
PAXI	CRK	in vivo,Reconstituted Complex,Affinity Capture-Western,anti bait coimmunoprecipitation,affinity chromatography technology,pull down;pmids	0.96
PAXI	ILK	in vitro,in vivo,Reconstituted Complex,pull down,affinity chromatography technology,anti tag coimmunoprecipitation;pmids	0.96
HDAC3	PPARG	in vivo,Reconstituted Complex,Affinity Capture-Western,affinity chromatography technology,pull down,imaging technique,enzymatic study;pmids	0.96
DLG1	NMDE1	in vitro,in vivo,Two-hybrid,Affinity Capture-Western,Reconstituted Complex,affinity chromatography technology,pull down;pmids	0.96
DLG1	NMDE2	Two-hybrid,Affinity Capture-Western,affinity chromatography technology,phage display;pmids	0.96
DLG1	IRK4	in vitro,in vivo,Affinity Capture-Western,Reconstituted Complex,affinity chromatography technology,pull down;pmids	0.96
DLG1	CSKP	in vitro,in vivo,Two-hybrid,Affinity Capture-Western,Reconstituted Complex,affinity chromatography technology,pull down;pmids	0.96
PDC6I	SH3K1	in vitro,anti tag coimmunoprecipitation,anti bait coimmunoprecipitation,pull down,Two-hybrid,affinity chromatography technology;pmids	0.96
RANG	IMB1	Reconstituted Complex,affinity chromatography technology,pull down,anti tag coimmunoprecipitation;pmids	0.96
ORC1	ORC4	Two-hybrid,anti tag coimmunoprecipitation,pull down,inferred by curator,affinity chromatography technology,cosedimentation through density gradient;pmids	0.96
HDAC1	H4	deacetylase assay,pull down,molecular sieving,affinity chromatography technology,anti tag coimmunoprecipitation;pmids	0.96
HDAC1	H4	deacetylase assay,pull down,molecular sieving,affinity chromatography technology,anti tag coimmunoprecipitation;pmids	0.96
HDAC1	H4	deacetylase assay,pull down,molecular sieving,affinity chromatography technology,anti tag coimmunoprecipitation;pmids	0.96
HDAC1	H4	deacetylase assay,pull down,molecular sieving,affinity chromatography technology,anti tag coimmunoprecipitation;pmids	0.96
HDAC1	H4	deacetylase assay,pull down,molecular sieving,affinity chromatography technology,anti tag coimmunoprecipitation;pmids	0.96
HDAC1	H4	deacetylase assay,pull down,molecular sieving,affinity chromatography technology,anti tag coimmunoprecipitation;pmids	0.96
HDAC1	H4	deacetylase assay,pull down,molecular sieving,affinity chromatography technology,anti tag coimmunoprecipitation;pmids	0.96
HDAC1	H4	deacetylase assay,pull down,molecular sieving,affinity chromatography technology,anti tag coimmunoprecipitation;pmids	0.96
HDAC1	H4	deacetylase assay,pull down,molecular sieving,affinity chromatography technology,anti tag coimmunoprecipitation;pmids	0.96
HDAC1	H4	deacetylase assay,pull down,molecular sieving,affinity chromatography technology,anti tag coimmunoprecipitation;pmids	0.96
HDAC1	H4	deacetylase assay,pull down,molecular sieving,affinity chromatography technology,anti tag coimmunoprecipitation;pmids	0.96
HDAC1	H4	deacetylase assay,pull down,molecular sieving,affinity chromatography technology,anti tag coimmunoprecipitation;pmids	0.96
HDAC1	H4	deacetylase assay,pull down,molecular sieving,affinity chromatography technology,anti tag coimmunoprecipitation;pmids	0.96
HDAC1	H4	deacetylase assay,pull down,molecular sieving,affinity chromatography technology,anti tag coimmunoprecipitation;pmids	0.96
HDAC1	DNMT1	in vitro,in vivo,Co-fractionation,Affinity Capture-Western,anti bait coimmunoprecipitation,affinity chromatography technology,pull down,imaging technique,cross-linking study;pmids	0.96
HDAC1	RBL1	in vitro,in vivo,Affinity Capture-Western,Reconstituted Complex,coimmunoprecipitation,affinity chromatography technology,pull down;pmids	0.96
HDAC1	SUV91	in vitro,in vivo,Affinity Capture-Western,Reconstituted Complex,pull down,anti tag coimmunoprecipitation,affinity chromatography technology;pmids	0.96
HDAC1	TAL1	in vitro,in vivo,Affinity Capture-MS,affinity chromatography technology,molecular sieving,anti tag coimmunoprecipitation,anti bait coimmunoprecipitation;pmids	0.96
1433Z	1433E	in vivo,anti tag coimmunoprecipitation,tandem affinity purification,Two-hybrid,confocal microscopy,affinity chromatography technology,pull down;pmids	0.96
1433Z	MARK3	in vitro,tandem affinity purification,pull down,anti tag coimmunoprecipitation,far western blotting,gst pull down,affinity chromatography technology;pmids	0.96
HDAC4	1433B	Affinity Capture-Western,affinity chromatography technology,coimmunoprecipitation,anti tag coimmunoprecipitation;pmids	0.96
GRAP2	GAB1	in vitro,Two-hybrid,pull down,fluorescence polarization spectroscopy,affinity chromatography technology;pmids	0.96
GRAP2	M4K1	in vitro,in vivo,Affinity Capture-Western,Reconstituted Complex,Two-hybrid,affinity chromatography technology,pull down;pmids	0.96
STABP	STAM2	in vivo,Two-hybrid,affinity chromatography technology,pull down,x-ray crystallography;pmids	0.96
RING2	CBX4	Two-hybrid,anti tag coimmunoprecipitation,tandem affinity purification,affinity chromatography technology,bimolecular fluorescence complementation;pmids	0.96
SPT5H	PIN1	in vitro,far western blotting,Affinity Capture-Western,affinity chromatography technology,Two-hybrid;pmids	0.96
IF4A1	IF4E	Affinity Capture-MS,Affinity Capture-Western,anti bait coimmunoprecipitation,affinity chromatography technology;pmids	0.96
CDK7	TF2H2	in vivo,Affinity Capture-Western,Affinity Capture-MS,affinity chromatography technology,tandem affinity purification,pull down;pmids	0.96
PSD10	PSD12	Affinity Capture-MS,anti bait coimmunoprecipitation,anti tag coimmunoprecipitation,affinity chromatography technology,pull down;pmids	0.96
PSD10	PSMD6	Affinity Capture-MS,anti bait coimmunoprecipitation,anti tag coimmunoprecipitation,affinity chromatography technology;pmids	0.96
PSD10	PRS10	Affinity Capture-MS,anti bait coimmunoprecipitation,anti tag coimmunoprecipitation,affinity chromatography technology;pmids	0.96
PSD10	PSD7	Affinity Capture-MS,anti bait coimmunoprecipitation,anti tag coimmunoprecipitation,affinity chromatography technology;pmids	0.96
PSD10	PRS7	Affinity Capture-MS,anti bait coimmunoprecipitation,anti tag coimmunoprecipitation,affinity chromatography technology;pmids	0.96
PSD10	PRS6A	Affinity Capture-MS,anti bait coimmunoprecipitation,anti tag coimmunoprecipitation,affinity chromatography technology;pmids	0.96
PSD10	PRS4	Affinity Capture-MS,anti bait coimmunoprecipitation,anti tag coimmunoprecipitation,affinity chromatography technology;pmids	0.96
PSD10	PRS8	Affinity Capture-MS,anti bait coimmunoprecipitation,anti tag coimmunoprecipitation,affinity chromatography technology,pull down;pmids	0.96
PSD10	PSD11	Affinity Capture-MS,anti bait coimmunoprecipitation,anti tag coimmunoprecipitation,affinity chromatography technology;pmids	0.96
DNM3L	DNM3B	in vitro,in vivo,Two-hybrid,Affinity Capture-Western,affinity chromatography technology,pull down,imaging technique;pmids	0.96
CBX1	TIF1B	in vitro,in vivo,Two-hybrid,Affinity Capture-Western,affinity chromatography technology,tandem affinity purification,pull down;pmids	0.96
MTA1	RBBP7	Affinity Capture-Western,affinity chromatography technology,anti tag coimmunoprecipitation,tandem affinity purification;pmids	0.96
NEDD8	CUL2	in vivo,Reconstituted Complex,tandem affinity purification,affinity chromatography technology,pull down;pmids	0.96
UBP8	STAM1	in vitro,in vivo,Reconstituted Complex,protein complementation assay,affinity chromatography technology,enzymatic study,pull down;pmids	0.96
UBC12	ULA1	Affinity Capture-MS,anti bait coimmunoprecipitation,affinity chromatography technology,pull down,x-ray crystallography,enzymatic study;pmids	0.96
ARI1B	SMCA2	in vitro,in vivo,Affinity Capture-Western,Reconstituted Complex,anti bait coimmunoprecipitation,anti tag coimmunoprecipitation,pull down,affinity chromatography technology;pmids	0.96
SIN3A	HDAC2	in vitro,in vivo,Affinity Capture-Western,Affinity Capture-MS,pull down,affinity chromatography technology,anti bait coimmunoprecipitation,anti tag coimmunoprecipitation;pmids	0.96
AP1G1	AP1S1	Two-hybrid,Affinity Capture-Western,affinity chromatography technology;pmids	0.96
MELPH	MYO5A	in vitro,in vivo,Affinity Capture-Western,Reconstituted Complex,affinity chromatography technology,pull down;pmids	0.96
SYNJ1	AMPH	in vitro,Reconstituted Complex,Affinity Capture-Western,phage display,affinity chromatography technology,peptide array,pull down;pmids	0.96
ORC6	ORC2	in vitro,in vivo,Affinity Capture-Western,Reconstituted Complex,affinity chromatography technology,pull down,anti tag coimmunoprecipitation;pmids	0.96
WASF2	ABI1	in vitro,in vivo,anti bait coimmunoprecipitation,colocalization by immunostaining,pull down,imaging technique,affinity chromatography technology,anti tag coimmunoprecipitation;pmids	0.96
NDC80	SPC24	Affinity Capture-MS,molecular sieving,cosedimentation through density gradient,anti bait coimmunoprecipitation,inferred by curator,affinity chromatography technology,tandem affinity purification,anti tag coimmunoprecipitation;pmids	0.96
MERL	EZRI	in vitro,in vivo,far western blotting,Affinity Capture-Western,Reconstituted Complex,affinity chromatography technology,pull down;pmids	0.96
PCGF2	PHC2	anti bait coimmunoprecipitation,tandem affinity purification,affinity chromatography technology,Two-hybrid;pmids	0.96
ASPP2	PP1A	Two-hybrid,affinity chromatography technology,anti tag coimmunoprecipitation,anti bait coimmunoprecipitation,pull down;pmids	0.96
EXOC3	EXOC4	Affinity Capture-Western,affinity chromatography technology,tandem affinity purification;pmids	0.96
CADH1	PLAK	in vitro,in vivo,Affinity Capture-Western,Reconstituted Complex,affinity chromatography technology,pull down;pmids	0.96
CSN8	CSN5	in vitro,copurification,Affinity Capture-MS,anti tag coimmunoprecipitation,affinity chromatography technology,tandem affinity purification,pull down;pmids	0.96
CSN8	CSN6	in vitro,copurification,Affinity Capture-MS,anti tag coimmunoprecipitation,affinity chromatography technology,tandem affinity purification,pull down;pmids	0.96
CSN8	CSN2	in vitro,copurification,affinity chromatography technology,enzymatic study,tandem affinity purification,x-ray crystallography,molecular sieving,pull down;pmids	0.96
SMD1	SMN	in vitro,in vivo,copurification,Co-fractionation,Reconstituted Complex,anti bait coimmunoprecipitation,pull down,affinity chromatography technology;pmids	0.96
SMD1	SMN	in vitro,in vivo,copurification,Co-fractionation,Reconstituted Complex,anti bait coimmunoprecipitation,pull down,affinity chromatography technology;pmids	0.96
1433B	NCKP1	Affinity Capture-MS,anti bait coimmunoprecipitation,coimmunoprecipitation,affinity chromatography technology,anti tag coimmunoprecipitation;pmids	0.96
1433B	1433E	in vivo,Two-hybrid,affinity chromatography technology,anti tag coimmunoprecipitation,mass spectrometry studies of complexes;pmids	0.96
1433B	MPIP3	in vitro,Two-hybrid,affinity chromatography technology,anti tag coimmunoprecipitation,pull down,anti bait coimmunoprecipitation;pmids	0.96
SQSTM	KPCZ	in vitro,in vivo,Two-hybrid,Affinity Capture-Western,affinity chromatography technology,pull down,anti tag coimmunoprecipitation,imaging technique;pmids	0.96
GGA1	ARF1	in vitro,in vivo,Reconstituted Complex,Two-hybrid,pull down,affinity chromatography technology;pmids	0.96
NFKB2	BCL3	in vivo,Co-localization,Reconstituted Complex,imaging technique,anti bait coimmunoprecipitation,pull down,affinity chromatography technology;pmids	0.96
ADRM1	PSMD1	in vivo,gst pull down,pull down,affinity chromatography technology,x-ray crystallography;pmids	0.96
TBK1	TBKB1	Affinity Capture-MS,tandem affinity purification,anti tag coimmunoprecipitation,pull down,affinity chromatography technology,anti bait coimmunoprecipitation;pmids	0.96
TBK1	TRAF2	in vitro,Affinity Capture-MS,Affinity Capture-Western,tandem affinity purification,anti tag coimmunoprecipitation,affinity chromatography technology,pull down;pmids	0.96
IKKB	KEAP1	enzymatic study,Two-hybrid,affinity chromatography technology,pull down,anti tag coimmunoprecipitation,anti bait coimmunoprecipitation,confocal microscopy;pmids	0.96
HSPB1	HSPB8	in vitro,Affinity Capture-Western,Two-hybrid,fluorescent resonance energy transfer,affinity chromatography technology;pmids	0.96
HSP71	with)	in vitro,in vivo,Affinity Capture-Western,coimmunoprecipitation,filter binding,affinity chromatography technology;pmids	0.96
HSP71	with)	in vitro,in vivo,Affinity Capture-Western,coimmunoprecipitation,filter binding,affinity chromatography technology;pmids	0.96
RARA	NRIP1	in vitro,Affinity Capture-Western,Reconstituted Complex,Two-hybrid,affinity chromatography technology,pull down;pmids	0.96
CRIPT	DLG3	in vitro,in vivo,Two-hybrid,Affinity Capture-Western,Reconstituted Complex,affinity chromatography technology,pull down;pmids	0.96
VAV	RAC1	in vivo,Affinity Capture-Western,fluorescence technology,x-ray crystallography,affinity chromatography technology;pmids	0.96
MDM2	ARRB1	Affinity Capture-Western,anti tag coimmunoprecipitation,affinity chromatography technology,enzymatic study,Two-hybrid,anti bait coimmunoprecipitation;pmids	0.96
FRS2	GRB2	in vitro,in vivo,Affinity Capture-Western,Reconstituted Complex,affinity chromatography technology,anti tag coimmunoprecipitation,pull down;pmids	0.96
FAK2	SRC	in vitro,in vivo,Affinity Capture-Western,Reconstituted Complex,affinity chromatography technology,coimmunoprecipitation,pull down;pmids	0.96
GRB10	IGF1R	in vitro,in vivo,Affinity Capture-Western,Reconstituted Complex,Two-hybrid,pull down,affinity chromatography technology;pmids	0.96
JAK2	EPOR	in vitro,in vivo,Affinity Capture-Western,Reconstituted Complex,affinity chromatography technology,pull down;pmids	0.96
JIP1	M3K11	in vitro,Affinity Capture-Western,Reconstituted Complex,affinity chromatography technology,pull down;pmids	0.96
JIP1	MP2K7	in vitro,in vivo,Affinity Capture-Western,Reconstituted Complex,molecular sieving,pull down,affinity chromatography technology;pmids	0.96
JIP1	JIP2	in vitro,Affinity Capture-Western,Reconstituted Complex,affinity chromatography technology,pull down;pmids	0.96
ARP3	ARC1B	copurification,affinity chromatography technology,ion exchange chromatography,pull down,molecular sieving,anti tag coimmunoprecipitation,anti bait coimmunoprecipitation;pmids	0.96
PP1B	PP1R8	Affinity Capture-MS,anti bait coimmunoprecipitation,affinity chromatography technology,anti tag coimmunoprecipitation,pull down;pmids	0.96
PP1R7	PP1G	two hybrid fragment pooling approach,anti tag coimmunoprecipitation,affinity chromatography technology,tandem affinity purification,pull down;pmids	0.96
EIF3H	EIF3C	Affinity Capture-MS,anti tag coimmunoprecipitation,affinity chromatography technology,pull down,mass spectrometry studies of complexes,cross-linking study;pmids	0.96
EIF3H	EIF3F	Affinity Capture-MS,anti tag coimmunoprecipitation,mass spectrometry studies of complexes,affinity chromatography technology,pull down;pmids	0.96
EIF3H	EIF3B	Affinity Capture-MS,anti tag coimmunoprecipitation,affinity chromatography technology,anti bait coimmunoprecipitation,mass spectrometry studies of complexes;pmids	0.96
EIF3F	EIF3B	Affinity Capture-MS,anti bait coimmunoprecipitation,anti tag coimmunoprecipitation,affinity chromatography technology,mass spectrometry studies of complexes;pmids	0.96
EIF3F	EIF3C	Affinity Capture-MS,affinity chromatography technology,anti tag coimmunoprecipitation,pull down,mass spectrometry studies of complexes;pmids	0.96
SDS3	SIN3B	Two-hybrid,Reconstituted Complex,Affinity Capture-Western,affinity chromatography technology,pull down;pmids	0.96
DCNL1	CUL3	Reconstituted Complex,Affinity Capture-Western,affinity chromatography technology,pull down,enzymatic study,anti tag coimmunoprecipitation;pmids	0.96
DCNL1	CUL5	Reconstituted Complex,pull down,affinity chromatography technology,enzymatic study,anti tag coimmunoprecipitation;pmids	0.96
SUZ12	RBBP4	Reconstituted Complex,pull down,affinity chromatography technology,tandem affinity purification,anti tag coimmunoprecipitation;pmids	0.96
PSMD1	PRS8	Reconstituted Complex,anti bait coimmunoprecipitation,anti tag coimmunoprecipitation,pull down,affinity chromatography technology;pmids	0.96
ARC1A	ARP3	affinity chromatography technology,ion exchange chromatography,pull down,molecular sieving,anti tag coimmunoprecipitation,anti bait coimmunoprecipitation;pmids	0.96
ARC1A	ARPC5	affinity chromatography technology,ion exchange chromatography,pull down,molecular sieving,anti tag coimmunoprecipitation,anti bait coimmunoprecipitation;pmids	0.96
ARP2	ARP3	in vitro,in vivo,copurification,affinity chromatography technology,anti tag coimmunoprecipitation;pmids	0.96
LAP2	ERBB2	in vitro,in vivo,Reconstituted Complex,Two-hybrid,Affinity Capture-Western,affinity chromatography technology,pull down;pmids	0.96
LAP2	SMAD3	in vitro,Two-hybrid,Reconstituted Complex,tandem affinity purification,affinity chromatography technology,pull down;pmids	0.96
SYTL4	RB27A	in vitro,in vivo,Two-hybrid,Affinity Capture-Western,Reconstituted Complex,affinity chromatography technology,pull down;pmids	0.96
SYTL4	RAB8A	in vitro,in vivo,Affinity Capture-Western,Reconstituted Complex,affinity chromatography technology,pull down,anti tag coimmunoprecipitation;pmids	0.96
MK09	JUN	in vitro,Biochemical Activity,protein kinase assay,enzymatic study,Two-hybrid,pull down;pmids	0.96
JDP2	ATF2	in vitro,in vivo,Two-hybrid,Affinity Capture-Western,affinity chromatography technology,anti tag coimmunoprecipitation,pull down;pmids	0.96
JDP2	JUN	in vitro,in vivo,Affinity Capture-Western,affinity chromatography technology,anti tag coimmunoprecipitation,anti bait coimmunoprecipitation,tandem affinity purification;pmids	0.96
P85B	CBL	in vivo,Affinity Capture-Western,affinity chromatography technology,tandem affinity purification,Two-hybrid;pmids	0.96
RTKN	RHOA	in vitro,Two-hybrid,Reconstituted Complex,Affinity Capture-Western,pull down,affinity chromatography technology;pmids	0.96
PK3CB	P85A	in vitro,in vivo,Affinity Capture-Western,affinity chromatography technology,imaging technique,anti tag coimmunoprecipitation,Two-hybrid;pmids	0.96
P55G	PK3CA	Two-hybrid,anti bait coimmunoprecipitation,inferred by curator,affinity chromatography technology,anti tag coimmunoprecipitation;pmids	0.96
PRL	PRLR	in vitro,in vivo,anti bait coimmunoprecipitation,circular dichroism,nuclear magnetic resonance;pmids	0.96
AKAP5	KAP2	in vitro,in vivo,Protein-peptide,filter binding,affinity chromatography technology,anti tag coimmunoprecipitation,fluorescent resonance energy transfer,molecular sieving;pmids	0.96
AKAP3	KAP2	in vitro,Two-hybrid,far western blotting,Reconstituted Complex,pull down;pmids	0.96
KS6A2	MK01	in vitro,in vivo,Affinity Capture-Western,affinity chromatography technology,tandem affinity purification,anti tag coimmunoprecipitation;pmids	0.96
MKNK2	MK01	in vitro,Two-hybrid,Affinity Capture-Western,Reconstituted Complex,affinity chromatography technology,pull down;pmids	0.96
R51A1	RAD51	in vitro,Reconstituted Complex,Two-hybrid,pull down,affinity chromatography technology;pmids	0.96
BLM	RAD51	in vitro,in vivo,Affinity Capture-Western,Two-hybrid,far western blotting,affinity chromatography technology,pull down,anti tag coimmunoprecipitation;pmids	0.96
CEBPB	RB	in vitro,in vivo,Reconstituted Complex,pull down,affinity chromatography technology,far western blotting;pmids	0.96
RB	PP1A	in vitro,in vivo,antibody array,anti bait coimmunoprecipitation,Two-hybrid,coimmunoprecipitation,pull down,affinity chromatography technology;pmids	0.96
MK10	JIP3	in vitro,in vivo,Two-hybrid,Reconstituted Complex,Biochemical Activity,Affinity Capture-Western,enzymatic study,affinity chromatography technology,pull down;pmids	0.96
MK10	ARRB2	in vivo,Two-hybrid,Affinity Capture-Western,peptide array,affinity chromatography technology;pmids	0.96
OBSCN	ANK1	in vitro,Reconstituted Complex,Two-hybrid,pull down,fluorescence microscopy,affinity chromatography technology;pmids	0.96
DAG1	GRB2	in vitro,in vivo,Reconstituted Complex,Affinity Capture-Western,peptide array,affinity chromatography technology,pull down;pmids	0.96
SNP23	STX1A	in vitro,in vivo,Affinity Capture-Western,Reconstituted Complex,Two-hybrid,affinity chromatography technology,pull down;pmids	0.96
SNP23	VAMP2	in vitro,in vivo,Affinity Capture-Western,Reconstituted Complex,affinity chromatography technology,pull down;pmids	0.96
UB2R1	CUL1	in vitro,fluorescent resonance energy transfer,cross-linking study,pull down,enzymatic study,affinity chromatography technology;pmids	0.96
CSF1R	GRB2	in vitro,in vivo,Two-hybrid,Reconstituted Complex,pull down,affinity chromatography technology;pmids	0.96
MMP14	TIMP2	in vitro,in vivo,Affinity Capture-Western,Reconstituted Complex,affinity chromatography technology,pull down,anti bait coimmunoprecipitation;pmids	0.96
NFYC	NFYA	in vitro,coimmunoprecipitation,Two-hybrid,x-ray crystallography,inferred by curator,affinity chromatography technology;pmids	0.96
NFYC	NFYB	in vitro,x-ray crystallography,Two-hybrid,affinity chromatography technology,anti tag coimmunoprecipitation;pmids	0.96
PTN6	GRB2	in vitro,in vivo,Affinity Capture-Western,Two-hybrid,affinity chromatography technology,far western blotting,anti tag coimmunoprecipitation;pmids	0.96
PTN6	EPOR	in vitro,in vivo,Affinity Capture-Western,Reconstituted Complex,affinity chromatography technology,anti bait coimmunoprecipitation,pull down,experimental interaction detection;pmids	0.96
KLF6	SP1	in vitro,in vivo,Affinity Capture-Western,Reconstituted Complex,affinity chromatography technology,pull down;pmids	0.96
TF2H1	T2EA	in vitro,nuclear magnetic resonance,pull down,isothermal titration calorimetry,x-ray crystallography;pmids	0.96
TFDP2	E2F1	in vivo,Reconstituted Complex,comigration in non denaturing gel electrophoresis,Two-hybrid,pull down,affinity chromatography technology;pmids	0.96
RIN1	ABL1	in vitro,protein kinase assay,anti bait coimmunoprecipitation,coimmunoprecipitation,affinity chromatography technology;pmids	0.96
NLK	MYB	in vitro,in vivo,Two-hybrid,coimmunoprecipitation,enzymatic study,affinity chromatography technology,pull down;pmids	0.96
GNDS	RASH	in vitro,Reconstituted Complex,Two-hybrid,pull down,imaging technique,nuclear magnetic resonance;pmids	0.96
SHOC2	RASH	in vivo,Two-hybrid,Affinity Capture-Western,Reconstituted Complex,pull down,affinity chromatography technology;pmids	0.96
EPHB2	SRC	in vivo,Two-hybrid,Reconstituted Complex,Affinity Capture-Western,affinity chromatography technology,pull down;pmids	0.96
ADA15	LCK	in vitro,in vivo,Affinity Capture-Western,Reconstituted Complex,pull down,anti bait coimmunoprecipitation,affinity chromatography technology;pmids	0.96
ADA15	SRC	in vitro,in vivo,pull down,filter binding,phage display,affinity chromatography technology;pmids	0.96
ADA15	SH3G2	in vitro,Reconstituted Complex,Affinity Capture-Western,Two-hybrid,pull down,affinity chromatography technology;pmids	0.96
TGBR3	TGFB1	in vivo,Affinity Capture-Western,coimmunoprecipitation,cross-linking study,affinity chromatography technology;pmids	0.96
TGFR2	TGFR1	in vivo,Two-hybrid,Co-fractionation,coimmunoprecipitation,affinity chromatography technology,blue native page,molecular sieving,ion exchange chromatography,anti bait coimmunoprecipitation;pmids	0.96
CCNG1	P53	in vitro,in vivo,Reconstituted Complex,Affinity Capture-Western,affinity chromatography technology,pull down;pmids	0.96
T53I1	P53	in vitro,Reconstituted Complex,Affinity Capture-Western,affinity chromatography technology,pull down;pmids	0.96
TOPRS	P53	in vitro,in vivo,Two-hybrid,anti tag coimmunoprecipitation,enzymatic study,pull down,affinity chromatography technology;pmids	0.96
RIPK1	TNR1A	in vivo,Affinity Capture-Western,anti bait coimmunoprecipitation,Two-hybrid,affinity chromatography technology;pmids	0.96
FLNB	FLNA	in vivo,Affinity Capture-Western,Two-hybrid,anti bait coimmunoprecipitation,fluorescence microscopy,affinity chromatography technology,anti tag coimmunoprecipitation;pmids	0.96
SMC3	SMC1A	in vivo,Affinity Capture-Western,anti bait coimmunoprecipitation,affinity chromatography technology,anti tag coimmunoprecipitation,cross-linking study;pmids	0.96
CTND1	KAISO	in vivo,Two-hybrid,Affinity Capture-Western,affinity chromatography technology,anti bait coimmunoprecipitation,pull down,imaging technique;pmids	0.96
SNTB1	DMD	in vitro,in vivo,Reconstituted Complex,anti bait coimmunoprecipitation,anti tag coimmunoprecipitation,coimmunoprecipitation,pull down,affinity chromatography technology;pmids	0.96
DTNB	DMD	in vitro,Affinity Capture-Western,coimmunoprecipitation,affinity chromatography technology,Two-hybrid;pmids	0.96
ERF1	ERF3A	in vivo,Two-hybrid,Affinity Capture-Western,anti tag coimmunoprecipitation,affinity chromatography technology;pmids	0.96
ERF1	ERF3B	in vivo,Two-hybrid,Affinity Capture-Western,affinity chromatography technology,anti tag coimmunoprecipitation;pmids	0.96
FXR1	FMR1	in vitro,in vivo,Two-hybrid,copurification,Reconstituted Complex,pull down,affinity chromatography technology;pmids	0.96
KPRA	PRPS2	in vitro,in vivo,Reconstituted Complex,pull down,affinity chromatography technology,Two-hybrid;pmids	0.96
KPRA	PRPS1	in vitro,in vivo,Reconstituted Complex,Two-hybrid,pull down,affinity chromatography technology,anti tag coimmunoprecipitation;pmids	0.96
MPDZ	5HT2C	in vitro,in vivo,Two-hybrid,Reconstituted Complex,Affinity Capture-Western,fluorescence microscopy,pull down,affinity chromatography technology;pmids	0.96
TAF2	TAF1	in vitro,in vivo,Reconstituted Complex,affinity chromatography technology,pull down,anti bait coimmunoprecipitation;pmids	0.96
RNF4	ANDR	in vitro,in vivo,Two-hybrid,Reconstituted Complex,Affinity Capture-Western,affinity chromatography technology,pull down;pmids	0.96
SMCA2	ARI1A	copurification,Affinity Capture-MS,pull down,anti bait coimmunoprecipitation,anti tag coimmunoprecipitation,affinity chromatography technology;pmids	0.96
TAF1B	TAF1A	in vitro,Reconstituted Complex,anti tag coimmunoprecipitation,pull down,affinity chromatography technology;pmids	0.96
TAF1B	TBP	in vitro,Reconstituted Complex,affinity chromatography technology,gst pull down,anti tag coimmunoprecipitation,pull down;pmids	0.96
BTAF1	TBP	in vitro,in vivo,Reconstituted Complex,Affinity Capture-Western,affinity chromatography technology,pull down;pmids	0.96
EDF1	TBP	in vivo,Reconstituted Complex,Affinity Capture-Western,pull down,electrophoretic mobility shift assay,affinity chromatography technology;pmids	0.96
NCOA3	CBP	in vitro,Two-hybrid,Affinity Capture-MS,Co-fractionation,affinity chromatography technology,pull down,anti bait coimmunoprecipitation;pmids	0.96
NF2L2	MAFK	in vitro,in vivo,Reconstituted Complex,Two-hybrid,pull down,affinity chromatography technology;pmids	0.96
MKNK1	MK14	in vitro,Affinity Capture-Western,affinity chromatography technology,Two-hybrid,tandem affinity purification,pull down;pmids	0.96
CSTF2	CSTF3	in vitro,Reconstituted Complex,Affinity Capture-MS,affinity chromatography technology,pull down;pmids	0.96
SYMPK	CSTF2	in vitro,Reconstituted Complex,Affinity Capture-MS,affinity chromatography technology,pull down,anti tag coimmunoprecipitation;pmids	0.96
CD1D	B2MG	in vivo,Affinity Capture-Western,affinity chromatography technology,x-ray crystallography;pmids	0.96
TBPL1	TF2AA	in vivo,Affinity Capture-MS,Affinity Capture-Western,anti bait coimmunoprecipitation,affinity chromatography technology;pmids	0.96
SHIP2	SHC1	in vitro,Affinity Capture-Western,Affinity Capture-MS,affinity chromatography technology,tandem affinity purification;pmids	0.96
GATA4	NKX25	in vitro,in vivo,Affinity Capture-Western,Reconstituted Complex,affinity chromatography technology,pull down;pmids	0.96
NUP50	IMA2	in vitro,Reconstituted Complex,pull down,Two-hybrid,affinity chromatography technology;pmids	0.96
SOCS3	IL6RB	in vitro,in vivo,Affinity Capture-Western,Reconstituted Complex,affinity chromatography technology,pull down,enzymatic study;pmids	0.96
PTC1	SHH	in vivo,pull down,electron tomography,nuclear magnetic resonance;pmids	0.96
GRB7	FAK1	in vitro,in vivo,Reconstituted Complex,Affinity Capture-Western,affinity chromatography technology,pull down,Two-hybrid;pmids	0.96
SOCS1	ELOC	in vitro,in vivo,Affinity Capture-Western,gst pull down,Two-hybrid,affinity chromatography technology,pull down;pmids	0.96
SOCS1	JAK2	in vitro,in vivo,Two-hybrid,Affinity Capture-Western,Reconstituted Complex,affinity chromatography technology,pull down;pmids	0.96
PVRL3	PVRL2	in vitro,protein array,pull down,surface plasmon resonance,affinity chromatography technology;pmids	0.96
PVRL3	PVRL1	in vitro,fluorescence-activated cell sorting,protein array,pull down,affinity chromatography technology,surface plasmon resonance,cosedimentation in solution;pmids	0.96
HDAC7	NCOR2	in vitro,in vivo,Two-hybrid,Affinity Capture-Western,affinity chromatography technology,anti tag coimmunoprecipitation;pmids	0.96
HDAC5	NCOR2	in vitro,in vivo,Two-hybrid,Reconstituted Complex,affinity chromatography technology,pull down;pmids	0.96
OCLN	ZO1	in vitro,in vivo,Reconstituted Complex,Affinity Capture-Western,affinity chromatography technology,anti bait coimmunoprecipitation,pull down;pmids	0.96
ZO2	OCLN	in vitro,in vivo,Reconstituted Complex,Affinity Capture-Western,affinity chromatography technology,pull down;pmids	0.96
ZO2	ZO1	in vitro,in vivo,Reconstituted Complex,Affinity Capture-Western,affinity chromatography technology,pull down;pmids	0.96
UBE4B	TERA	in vitro,in vivo,competition binding,affinity chromatography technology,pull down;pmids	0.96
ARHGB	PLXB1	Two-hybrid,Affinity Capture-Western,Co-localization,affinity chromatography technology,imaging technique,anti tag coimmunoprecipitation;pmids	0.96
IDH3B	IDH3A	in vitro,in vivo,reverse phase chromatography,ion exchange chromatography,molecular sieving,inferred by curator,affinity chromatography technology;pmids	0.96
JIP3	MK08	in vitro,in vivo,Two-hybrid,Reconstituted Complex,Biochemical Activity,enzymatic study,pull down;pmids	0.96
XPO1	RAN	in vitro,Affinity Capture-Western,Reconstituted Complex,affinity chromatography technology,pull down;pmids	0.96
XPO5	RAN	in vitro,in vivo,Two-hybrid,Reconstituted Complex,Affinity Capture-Western,affinity chromatography technology,pull down;pmids	0.96
MOG1	RAN	in vitro,Two-hybrid,Reconstituted Complex,pull down,affinity chromatography technology;pmids	0.96
RBBP7	HDAC1	in vivo,Affinity Capture-Western,copurification,anti tag coimmunoprecipitation,molecular sieving,anti bait coimmunoprecipitation,affinity chromatography technology,tandem affinity purification;pmids	0.96
CAF1A	CAF1B	in vivo,Affinity Capture-Western,inferred by curator,anti bait coimmunoprecipitation,confocal microscopy,affinity chromatography technology,anti tag coimmunoprecipitation,cosedimentation through density gradient,tandem affinity purification;pmids	0.96
TPD53	1433B	in vitro,in vivo,Two-hybrid,coimmunoprecipitation,pull down,anti tag coimmunoprecipitation,affinity chromatography technology;pmids	0.96
VPS28	TS101	in vitro,in vivo,Reconstituted Complex,Two-hybrid,pull down,affinity chromatography technology;pmids	0.96
FBXL8	SKP1	in vitro,mammalian protein protein interaction trap,Two-hybrid,affinity chromatography technology,anti tag coimmunoprecipitation,tandem affinity purification;pmids	0.96
FBX9	SKP1	Two-hybrid,anti tag coimmunoprecipitation,affinity chromatography technology,tandem affinity purification;pmids	0.96
BL1S3	BL1S1	in vivo,Two-hybrid,Affinity Capture-Western,coimmunoprecipitation,affinity chromatography technology,electron microscopy,inferred by curator;pmids	0.96
CTF18	DCC1	Affinity Capture-MS,Reconstituted Complex,Affinity Capture-Western,affinity chromatography technology,pull down;pmids	0.96
CTF18	RFC4	in vivo,Affinity Capture-MS,Reconstituted Complex,affinity chromatography technology,pull down;pmids	0.96
CTF18	RFC2	Affinity Capture-MS,Reconstituted Complex,Affinity Capture-Western,affinity chromatography technology,pull down;pmids	0.96
PA1B3	LIS1	in vitro,Two-hybrid,Reconstituted Complex,pull down,affinity chromatography technology;pmids	0.96
TNR9	TRAF2	in vitro,Two-hybrid,Affinity Capture-Western,Reconstituted Complex,affinity chromatography technology,pull down;pmids	0.96
TNR9	TRAF1	in vitro,Two-hybrid,Reconstituted Complex,pull down,affinity chromatography technology;pmids	0.96
TNR11	TRAF6	in vitro,in vivo,Affinity Capture-Western,Reconstituted Complex,anti tag coimmunoprecipitation,affinity chromatography technology,pull down;pmids	0.96
TNR11	TRAF5	in vitro,Reconstituted Complex,anti tag coimmunoprecipitation,pull down,affinity chromatography technology;pmids	0.96
TNR11	TRAF2	in vitro,in vivo,Reconstituted Complex,Affinity Capture-Western,anti tag coimmunoprecipitation,affinity chromatography technology,pull down;pmids	0.96
TNR11	TRAF3	in vitro,in vivo,Reconstituted Complex,Affinity Capture-Western,affinity chromatography technology,pull down;pmids	0.96
TNR11	TRAF1	in vitro,in vivo,Reconstituted Complex,Affinity Capture-Western,affinity chromatography technology,pull down;pmids	0.96
PEX10	PEX12	in vitro,in vivo,Two-hybrid,Reconstituted Complex,Affinity Capture-Western,affinity chromatography technology,pull down;pmids	0.96
KIF3B	KIFA3	in vitro,in vivo,Two-hybrid,anti bait coimmunoprecipitation,affinity chromatography technology,anti tag coimmunoprecipitation,tandem affinity purification;pmids	0.96
RCAN2	PP2BA	in vitro,in vivo,Two-hybrid,Reconstituted Complex,pull down,affinity chromatography technology;pmids	0.96
EXOS9	EXOS4	in vivo,Two-hybrid,anti bait coimmunoprecipitation,anti tag coimmunoprecipitation,affinity chromatography technology,cross-linking study;pmids	0.96
EXOS9	EXOS3	Two-hybrid,anti bait coimmunoprecipitation,affinity chromatography technology,anti tag coimmunoprecipitation;pmids	0.96
EXOS9	EXOS2	in vivo,Two-hybrid,anti tag coimmunoprecipitation,cosedimentation through density gradient,anti bait coimmunoprecipitation,tandem affinity purification,affinity chromatography technology;pmids	0.96
RNF11	NEDD4	in vitro,in vivo,Two-hybrid,enzymatic study,pull down,anti tag coimmunoprecipitation,affinity chromatography technology;pmids	0.96
TIFA	TRAF6	in vitro,in vivo,Affinity Capture-Western,affinity chromatography technology,Two-hybrid,anti tag coimmunoprecipitation,anti bait coimmunoprecipitation;pmids	0.96
LIMS2	ILK	in vitro,in vivo,Affinity Capture-Western,Two-hybrid,affinity chromatography technology,tandem affinity purification;pmids	0.96
TRADD	FADD	in vivo,Affinity Capture-Western,Two-hybrid,experimental interaction detection,affinity chromatography technology,anti tag coimmunoprecipitation;pmids	0.96
NCK2	PAK1	in vitro,in vivo,Affinity Capture-Western,affinity chromatography technology,tandem affinity purification,Two-hybrid;pmids	0.96
HIC1	CTBP1	in vivo,Two-hybrid,anti tag coimmunoprecipitation,anti bait coimmunoprecipitation,affinity chromatography technology;pmids	0.96
NXF1	NXT1	in vitro,x-ray crystallography,Two-hybrid,affinity chromatography technology,pull down,mammalian protein protein interaction trap;pmids	0.96
IPO7	IMB1	in vitro,Reconstituted Complex,pull down,affinity chromatography technology,anti tag coimmunoprecipitation;pmids	0.96
AAKB2	AAPK2	anti tag coimmunoprecipitation,affinity chromatography technology,Two-hybrid;pmids	0.96
AAKB2	AAPK1	in vitro,in vivo,Two-hybrid,tandem affinity purification,anti tag coimmunoprecipitation,affinity chromatography technology,anti bait coimmunoprecipitation;pmids	0.96
AAKG2	AAKB2	Two-hybrid,anti tag coimmunoprecipitation,affinity chromatography technology;pmids	0.96
PIGT	GPI8	in vitro,in vivo,Reconstituted Complex,Affinity Capture-Western,affinity chromatography technology,pull down;pmids	0.96
PIGT	GPAA1	in vitro,in vivo,Reconstituted Complex,Affinity Capture-Western,affinity chromatography technology,pull down;pmids	0.96
ENAH	ABI1	in vitro,in vivo,Two-hybrid,Reconstituted Complex,pull down,affinity chromatography technology,anti tag coimmunoprecipitation;pmids	0.96
DCTN1	MARE1	in vitro,affinity chromatography technology,anti tag coimmunoprecipitation,tandem affinity purification,isothermal titration calorimetry,molecular sieving;pmids	0.96
CUL3	NEDD8	in vitro,in vivo,Affinity Capture-Western,affinity chromatography technology,tandem affinity purification,pull down,Two-hybrid;pmids	0.96
PAWR	DAPK3	in vitro,in vivo,Affinity Capture-Western,Two-hybrid,Biochemical Activity,coimmunoprecipitation,enzymatic study,affinity chromatography technology;pmids	0.96
PI4KB	NCS1	in vitro,in vivo,Affinity Capture-Western,Reconstituted Complex,affinity chromatography technology,pull down;pmids	0.96
BAZ1B	SMCA5	in vitro,in vivo,Affinity Capture-Western,molecular sieving,anti bait coimmunoprecipitation,affinity chromatography technology,cross-linking study;pmids	0.96
AP1G2	AP1S2	Two-hybrid,affinity chromatography technology,anti tag coimmunoprecipitation;pmids	0.96
SYTL2	RB27A	in vitro,in vivo,Affinity Capture-Western,Two-hybrid,Reconstituted Complex,affinity chromatography technology,pull down;pmids	0.96
SYTL1	RB27A	in vitro,in vivo,Affinity Capture-Western,Two-hybrid,Reconstituted Complex,affinity chromatography technology,pull down;pmids	0.96
TIPIN	TIM	in vitro,in vivo,Two-hybrid,Affinity Capture-Western,copurification,affinity chromatography technology,anti bait coimmunoprecipitation;pmids	0.96
ITPR1	CAH8	in vivo,Two-hybrid,Reconstituted Complex,pull down,affinity chromatography technology;pmids	0.96
ARL3	U119A	fluorescence polarization spectroscopy,Two-hybrid,molecular sieving,affinity chromatography technology,tandem affinity purification;pmids	0.96
ITCH	SH3G2	in vitro,in vivo,anti tag coimmunoprecipitation,colocalization by immunostaining,experimental interaction detection,imaging technique,affinity chromatography technology,fluorescent resonance energy transfer,pull down,far western blotting;pmids	0.96
PACN3	PACN1	in vitro,Two-hybrid,Reconstituted Complex,pull down,affinity chromatography technology;pmids	0.96
PACN3	PACN2	in vitro,Two-hybrid,Reconstituted Complex,pull down,affinity chromatography technology;pmids	0.96
PACN2	PACN1	Reconstituted Complex,Two-hybrid,pull down,affinity chromatography technology;pmids	0.96
PACN2	WASL	Two-hybrid,Reconstituted Complex,pull down;pmids	0.96
FOXP1	FOXP2	in vitro,in vivo,Affinity Capture-Western,affinity chromatography technology,tandem affinity purification,bioluminescence resonance energy transfer,confocal microscopy,anti bait coimmunoprecipitation;pmids	0.96
DYL2	BMF	in vitro,in vivo,Reconstituted Complex,Affinity Capture-Western,affinity chromatography technology,pull down,Two-hybrid;pmids	0.96
SC23A	SC24B	in vitro,in vivo,Two-hybrid,Affinity Capture-Western,coimmunoprecipitation,affinity chromatography technology;pmids	0.96
CHRC1	DPOE3	in vivo,Affinity Capture-Western,Reconstituted Complex,affinity chromatography technology,Two-hybrid,pull down;pmids	0.96
EXOSX	RRP44	Two-hybrid,anti tag coimmunoprecipitation,anti bait coimmunoprecipitation,cosedimentation,affinity chromatography technology;pmids	0.96
RRAGC	RRAGB	in vivo,Affinity Capture-Western,anti tag coimmunoprecipitation,affinity chromatography technology,anti bait coimmunoprecipitation,pull down;pmids	0.96
RRAGC	RRAGA	in vitro,in vivo,Affinity Capture-Western,anti tag coimmunoprecipitation,pull down,Two-hybrid,affinity chromatography technology,anti bait coimmunoprecipitation;pmids	0.96
TRIB3	ATF4	in vitro,in vivo,Affinity Capture-Western,Two-hybrid,anti tag coimmunoprecipitation,affinity chromatography technology;pmids	0.96
PCGF6	RING2	in vitro,Two-hybrid,pull down,affinity chromatography technology,anti tag coimmunoprecipitation,tandem affinity purification;pmids	0.96
HOME1	HOME3	in vivo,affinity chromatography technology,Two-hybrid,mammalian protein protein interaction trap,anti tag coimmunoprecipitation;pmids	0.96
SF3B3	SF3B1	in vivo,Affinity Capture-Western,Affinity Capture-MS,affinity chromatography technology,anti bait coimmunoprecipitation;pmids	0.96
EHD3	EHD1	in vivo,Two-hybrid,FRET,Affinity Capture-Western,affinity chromatography technology,fluorescent resonance energy transfer,anti tag coimmunoprecipitation,fluorescence microscopy;pmids	0.96
MTMR7	MTMR9	in vitro,in vivo,Affinity Capture-Western,Reconstituted Complex,affinity chromatography technology,pull down,Two-hybrid;pmids	0.96
RPA49	RPAC1	in vivo,Affinity Capture-MS,far western blotting,copurification,anti bait coimmunoprecipitation,affinity chromatography technology,chromatography technology;pmids	0.96
TAF12	TBP	in vitro,anti bait coimmunoprecipitation,gst pull down,molecular sieving,coimmunoprecipitation,pull down,affinity chromatography technology;pmids	0.96
TAF12	TAF6	in vitro,in vivo,Two-hybrid,cosedimentation through density gradient,ion exchange chromatography,molecular sieving,transmission electron microscopy,electron tomography;pmids	0.96
TAF12	TAF5	in vitro,in vivo,Affinity Capture-Western,affinity chromatography technology,cosedimentation through density gradient,ion exchange chromatography,molecular sieving,transmission electron microscopy,electron tomography;pmids	0.96
TAF10	TAF13	in vitro,in vivo,Two-hybrid,Reconstituted Complex,coimmunoprecipitation,molecular sieving,pull down,anti bait coimmunoprecipitation;pmids	0.96
JAK1	STAT3	in vitro,in vivo,Reconstituted Complex,Affinity Capture-Western,affinity chromatography technology,pull down,anti bait coimmunoprecipitation;pmids	0.96
NEB1	PP1A	in vitro,in vivo,Two-hybrid,circular dichroism,affinity chromatography technology,pull down;pmids	0.96
TAF8	TAF10	in vitro,in vivo,affinity chromatography technology,pull down,imaging technique,anti bait coimmunoprecipitation,cosedimentation through density gradient,ion exchange chromatography,molecular sieving;pmids	0.96
EXOS5	EXOS3	in vitro,in vivo,Two-hybrid,anti tag coimmunoprecipitation,anti bait coimmunoprecipitation,affinity chromatography technology;pmids	0.96
ARPC2	ARPC5	tandem affinity purification,affinity chromatography technology,anti tag coimmunoprecipitation;pmids	0.96
ARPC2	ARP2	tandem affinity purification,affinity chromatography technology,anti tag coimmunoprecipitation;pmids	0.96
ARPC2	ARC1A	tandem affinity purification,affinity chromatography technology,ion exchange chromatography,pull down,molecular sieving,anti tag coimmunoprecipitation,anti bait coimmunoprecipitation;pmids	0.96
ARPC2	ARPC4	Two-hybrid,tandem affinity purification,affinity chromatography technology;pmids	0.96
ARPC2	ARPC3	Co-localization,tandem affinity purification,imaging technique,affinity chromatography technology,pull down;pmids	0.96
ARC1B	ARPC2	in vitro,in vivo,affinity chromatography technology,pull down,ion exchange chromatography,molecular sieving,anti tag coimmunoprecipitation,anti bait coimmunoprecipitation;pmids	0.96
ARC1B	ARPC3	affinity chromatography technology,ion exchange chromatography,fluorescent resonance energy transfer,pull down,molecular sieving,anti tag coimmunoprecipitation;pmids	0.96
ARC1B	ARPC5	in vitro,affinity chromatography technology,ion exchange chromatography,pull down,molecular sieving,anti tag coimmunoprecipitation,anti bait coimmunoprecipitation;pmids	0.96
RHG01	CDC42	in vitro,Two-hybrid,Reconstituted Complex,x-ray crystallography,pull down;pmids	0.96
CCNB2	CDK2	in vitro,protein array,tandem affinity purification,affinity chromatography technology,pull down,molecular sieving;pmids	0.96
IQGA2	CDC42	in vitro,in vivo,Reconstituted Complex,Affinity Capture-Western,pull down,affinity chromatography technology;pmids	0.96
EPAS1	VHL	in vivo,Affinity Capture-Western,Two-hybrid,affinity chromatography technology,pull down,far western blotting;pmids	0.96
RBL1	CDK2	in vitro,in vivo,Biochemical Activity,enzymatic study,tandem affinity purification,affinity chromatography technology,anti tag coimmunoprecipitation;pmids	0.96
SMAD1	SMUF1	in vivo,anti tag coimmunoprecipitation,Two-hybrid,pull down,enzymatic study,affinity chromatography technology,x-ray crystallography;pmids	0.96
AKT1	MDM2	in vitro,in vivo,experimental interaction detection,protein kinase assay,coimmunoprecipitation,anti bait coimmunoprecipitation,enzymatic study,affinity chromatography technology,imaging technique;pmids	0.96
AKT1	BAD	in vitro,in vivo,Reconstituted Complex,pull down,enzymatic study,affinity chromatography technology,imaging technique;pmids	0.96
LIFR	CNTF	in vitro,pull down,coimmunoprecipitation,isothermal titration calorimetry,molecular sieving,electron microscopy;pmids	0.96
GELS	ACTS	in vitro,Co-crystal Structure,x-ray crystallography;pmids	0.96
UB2L3	ARI2	Two-hybrid,pull down,affinity chromatography technology,anti tag coimmunoprecipitation,anti bait coimmunoprecipitation;pmids	0.96
GATA1	FOG1	in vitro,in vivo,Two-hybrid,Affinity Capture-Western,affinity chromatography technology,anti bait coimmunoprecipitation;pmids	0.96
DHH	HHIP	in vivo,x-ray crystallography,surface plasmon resonance,molecular sieving,solid phase assay;pmids	0.96
CABL2	CDK5	in vitro,in vivo,Affinity Capture-Western,affinity chromatography technology,tandem affinity purification,anti tag coimmunoprecipitation;pmids	0.96
CABL1	CDK5	in vivo,Two-hybrid,anti bait coimmunoprecipitation,tandem affinity purification,affinity chromatography technology,anti tag coimmunoprecipitation;pmids	0.96
TRIM9	SNP25	in vitro,Two-hybrid,Reconstituted Complex,Affinity Capture-Western,affinity chromatography technology,pull down;pmids	0.96
SIM1	ARNT	in vitro,in vivo,Two-hybrid,Reconstituted Complex,Affinity Capture-Western,affinity chromatography technology,pull down;pmids	0.96
VPS53	VPS52	in vitro,in vivo,Two-hybrid,fluorescent resonance energy transfer,affinity chromatography technology,imaging technique,tandem affinity purification;pmids	0.96
PAAF1	PRS4	in vivo,Affinity Capture-MS,anti bait coimmunoprecipitation,affinity chromatography technology,anti tag coimmunoprecipitation;pmids	0.96
PAAF1	PRS8	Affinity Capture-MS,anti bait coimmunoprecipitation,anti tag coimmunoprecipitation,affinity chromatography technology,pull down;pmids	0.96
PROF1	ACTB	in vitro,Reconstituted Complex,cosedimentation in solution,Two-hybrid,pull down;pmids	0.96
TNFL6	PPIP1	in vitro,in vivo,Two-hybrid,phage display,anti tag coimmunoprecipitation,anti bait coimmunoprecipitation,fluorescence microscopy,pull down;pmids	0.96
RUXG	RUXE	in vitro,comigration in non denaturing gel electrophoresis,molecular sieving,Two-hybrid,affinity chromatography technology,cross-linking study;pmids	0.96
PPP5	HS90A	in vivo,pull down,tandem affinity purification,mass spectrometry studies of complexes,anti tag coimmunoprecipitation,affinity chromatography technology;pmids	0.96
PPP5	CHRD1	in vitro,Two-hybrid,two hybrid fragment pooling approach,anti tag coimmunoprecipitation,affinity chromatography technology;pmids	0.96
APC10	CDC23	in vivo,tandem affinity purification,affinity chromatography technology,anti tag coimmunoprecipitation,molecular sieving,electron tomography;pmids	0.96
APC10	CDC16	in vivo,cosedimentation through density gradient,tandem affinity purification,affinity chromatography technology,anti tag coimmunoprecipitation,molecular sieving,electron tomography;pmids	0.96
SPTA2	with)	in vitro,in vivo,surface plasmon resonance,pull down,Two-hybrid,cross-linking study;pmids	0.96
PTEN	NHRF1	in vitro,filter binding,gst pull down,Two-hybrid,affinity chromatography technology,pull down;pmids	0.96
B2LA1	B2L11	in vitro,Two-hybrid,fluorescence polarization spectroscopy;pmids	0.96
PDK1	KS6B1	in vitro,in vivo,Reconstituted Complex,protein kinase assay,pull down;pmids	0.96
CAMLG	EGFR	in vivo,Affinity Capture-Western,affinity chromatography technology,Two-hybrid,ubiquitin reconstruction,protein complementation assay;pmids	0.96
STA5A	EPOR	in vitro,in vivo,Two-hybrid,Affinity Capture-Western,Reconstituted Complex,affinity chromatography technology,protein complementation assay,pull down;pmids	0.96
TIF1A	ESR1	in vitro,in vivo,Reconstituted Complex,pull down,affinity chromatography technology,anti bait coimmunoprecipitation;pmids	0.96
TF2H4	ERCC3	in vitro,in vivo,copurification,Affinity Capture-Western,affinity chromatography technology,pull down,anti bait coimmunoprecipitation;pmids	0.96
TF2H3	TF2H2	coimmunoprecipitation,pull down,affinity chromatography technology,x-ray crystallography;pmids	0.96
TF2H3	ERCC3	in vitro,in vivo,copurification,Affinity Capture-Western,Affinity Capture-MS,coimmunoprecipitation,affinity chromatography technology;pmids	0.96
ITA5	FINC	in vitro,in vivo,Reconstituted Complex,colocalization by immunostaining,affinity chromatography technology,imaging technique,pull down,cross-linking study,fluorescence-activated cell sorting;pmids	0.96
NPHN	FYN	in vivo,Affinity Capture-Western,Reconstituted Complex,Biochemical Activity,enzymatic study,affinity chromatography technology,pull down;pmids	0.96
GBG4	GBB1	in vitro,in vivo,Two-hybrid,Reconstituted Complex,pull down,affinity chromatography technology;pmids	0.96
HCK	WASP	in vitro,in vivo,Reconstituted Complex,pull down,far western blotting,anti bait coimmunoprecipitation;pmids	0.96
HCK	RPGF1	in vitro,in vivo,Two-hybrid,Reconstituted Complex,Affinity Capture-Western,affinity chromatography technology,pull down;pmids	0.96
HXA9	MEIS1	in vitro,in vivo,Reconstituted Complex,Affinity Capture-Western,affinity chromatography technology,pull down;pmids	0.96
MYOD1	TFE2	in vitro,in vivo,Reconstituted Complex,Two-hybrid,anti tag coimmunoprecipitation,pull down;pmids	0.96
ID2	TFE2	in vivo,anti tag coimmunoprecipitation,pull down,Two-hybrid,affinity chromatography technology,anti bait coimmunoprecipitation;pmids	0.96
TWST1	TFE2	Two-hybrid,Reconstituted Complex,pull down,affinity chromatography technology;pmids	0.96
LIF	LIFR	in vitro,Reconstituted Complex,pull down,affinity chromatography technology,coimmunoprecipitation;pmids	0.96
CD4	LCK	in vivo,Affinity Capture-Western,anti bait coimmunoprecipitation,affinity chromatography technology,Two-hybrid;pmids	0.96
MAD3	MAX	in vitro,Two-hybrid,Reconstituted Complex,pull down,affinity chromatography technology,tandem affinity purification;pmids	0.96
PIAS3	TF65	in vivo,Two-hybrid,Reconstituted Complex,Affinity Capture-Western,affinity chromatography technology,pull down,enzymatic study;pmids	0.96
PIAS3	MITF	in vitro,in vivo,Two-hybrid,Reconstituted Complex,Affinity Capture-Western,affinity chromatography technology,pull down;pmids	0.96
APBB2	A4	in vitro,in vivo,Affinity Capture-Western,Two-hybrid,anti tag coimmunoprecipitation,affinity chromatography technology;pmids	0.96
APBA3	A4	in vitro,in vivo,Affinity Capture-Western,Reconstituted Complex,Two-hybrid,affinity chromatography technology,pull down;pmids	0.96
MAFG	NF2L1	in vitro,Reconstituted Complex,pull down,fluorescent resonance energy transfer,peptide array;pmids	0.96
MAFF	NF2L1	in vitro,Reconstituted Complex,pull down,fluorescent resonance energy transfer,affinity chromatography technology;pmids	0.96
SH3R1	AKT2	in vitro,Reconstituted Complex,protein kinase assay,Two-hybrid,pull down,enzymatic study;pmids	0.96
MED6	CDK8	Affinity Capture-MS,Affinity Capture-Western,affinity chromatography technology,tandem affinity purification,anti tag coimmunoprecipitation,pull down;pmids	0.96
MED28	MED17	Affinity Capture-MS,Reconstituted Complex,affinity chromatography technology,pull down,anti tag coimmunoprecipitation;pmids	0.96
RAD9A	RAD1	Reconstituted Complex,Affinity Capture-Western,Co-localization,affinity chromatography technology,imaging technique,anti tag coimmunoprecipitation,pull down;pmids	0.96
CCNB1	CDK2	Affinity Capture-Western,affinity chromatography technology,pull down,enzymatic study,tandem affinity purification,anti tag coimmunoprecipitation;pmids	0.96
CBX2	RING1	Reconstituted Complex,pull down,affinity chromatography technology,tandem affinity purification;pmids	0.96
CBX2	RING2	tandem affinity purification,affinity chromatography technology,anti tag coimmunoprecipitation,bimolecular fluorescence complementation;pmids	0.96
KLC2	KINH	Affinity Capture-Western,affinity chromatography technology,anti tag coimmunoprecipitation;pmids	0.96
BCAR3	BCAR1	Affinity Capture-Western,affinity chromatography technology,isothermal titration calorimetry,molecular sieving,anti bait coimmunoprecipitation;pmids	0.96
ELP3	ELP1	copurification,Affinity Capture-Western,anti tag coimmunoprecipitation,anti bait coimmunoprecipitation,affinity chromatography technology,pull down,chromatography technology,molecular sieving,inferred by curator;pmids	0.96
ELP1	ELP4	copurification,affinity chromatography technology,molecular sieving,anti tag coimmunoprecipitation,anti bait coimmunoprecipitation,inferred by curator;pmids	0.96
ELP1	ELP2	copurification,affinity chromatography technology,pull down,chromatography technology,anti bait coimmunoprecipitation,inferred by curator,anti tag coimmunoprecipitation;pmids	0.96
SIN1	AKT1	Affinity Capture-Western,affinity chromatography technology,enzymatic study,pull down,Two-hybrid,anti tag coimmunoprecipitation;pmids	0.96
RICTR	SIN1	Affinity Capture-MS,Affinity Capture-Western,anti bait coimmunoprecipitation,affinity chromatography technology,cosedimentation through density gradient,Two-hybrid,pull down;pmids	0.96
2ABG	TCPG	Affinity Capture-MS,anti tag coimmunoprecipitation,tandem affinity purification,affinity chromatography technology,pull down;pmids	0.96
2ABG	PP2AA	Affinity Capture-MS,anti tag coimmunoprecipitation,affinity chromatography technology,anti bait coimmunoprecipitation,pull down;pmids	0.96
2ABG	TCPZ	Affinity Capture-MS,anti tag coimmunoprecipitation,tandem affinity purification,affinity chromatography technology,pull down;pmids	0.96
2ABG	TCPE	Affinity Capture-MS,anti tag coimmunoprecipitation,tandem affinity purification,affinity chromatography technology,pull down;pmids	0.96
2ABG	TCPB	Affinity Capture-MS,anti tag coimmunoprecipitation,tandem affinity purification,affinity chromatography technology,pull down;pmids	0.96
2ABG	2AAA	Affinity Capture-MS,anti tag coimmunoprecipitation,tandem affinity purification,affinity chromatography technology,pull down;pmids	0.96
2ABG	TCPA	Affinity Capture-MS,anti tag coimmunoprecipitation,tandem affinity purification,affinity chromatography technology,pull down;pmids	0.96
PRKN2	SNCAP	Affinity Capture-Western,Biochemical Activity,enzymatic study,affinity chromatography technology,Two-hybrid;pmids	0.96
CDC5L	SPF27	copurification,anti bait coimmunoprecipitation,Two-hybrid,affinity chromatography technology,far western blotting,pull down,cross-linking study;pmids	0.96
SUPT3	TRRAP	Affinity Capture-MS,Affinity Capture-Western,affinity chromatography technology,anti tag coimmunoprecipitation;pmids	0.96
ANM3	RS2	Affinity Capture-MS,Reconstituted Complex,affinity chromatography technology,pull down,enzymatic study;pmids	0.96
PCGF5	RING2	anti tag coimmunoprecipitation,Two-hybrid,affinity chromatography technology,pull down,tandem affinity purification;pmids	0.96
HLTF	RAD18	Affinity Capture-Western,Reconstituted Complex,anti tag coimmunoprecipitation,pull down,affinity chromatography technology;pmids	0.96
HLTF	UBE2N	Affinity Capture-Western,Reconstituted Complex,pull down,anti tag coimmunoprecipitation,affinity chromatography technology,enzymatic study;pmids	0.96
UBP22	KAT2A	Affinity Capture-Western,Affinity Capture-MS,anti tag coimmunoprecipitation,affinity chromatography technology;pmids	0.96
UBP22	TRRAP	Affinity Capture-Western,Affinity Capture-MS,anti tag coimmunoprecipitation,affinity chromatography technology;pmids	0.96
SMC5	SMC6	Affinity Capture-Western,Two-hybrid,affinity chromatography technology,anti bait coimmunoprecipitation,anti tag coimmunoprecipitation;pmids	0.96
CTR9	RTF1	Affinity Capture-MS,affinity chromatography technology,anti tag coimmunoprecipitation,anti bait coimmunoprecipitation;pmids	0.96
PRP8	U520	cosedimentation,Two-hybrid,x-ray crystallography,affinity chromatography technology,molecular sieving;pmids	0.96
PRP6	U520	affinity chromatography technology,Two-hybrid,tandem affinity purification;pmids	0.96
PRP6	PRP8	affinity chromatography technology,Two-hybrid,tandem affinity purification;pmids	0.96
PRP6	PRP31	Two-hybrid,anti tag coimmunoprecipitation,affinity chromatography technology;pmids	0.96
RPAP3	PIHD1	Affinity Capture-MS,affinity chromatography technology,anti tag coimmunoprecipitation,anti bait coimmunoprecipitation;pmids	0.96
DPOE2	DPOE1	anti bait coimmunoprecipitation,inferred by curator,pull down,affinity chromatography technology;pmids	0.96
CIAO1	MMS19	anti bait coimmunoprecipitation,Two-hybrid,affinity chromatography technology,anti tag coimmunoprecipitation;pmids	0.96
FBX11	SKP1	anti tag coimmunoprecipitation,affinity chromatography technology,Two-hybrid,tandem affinity purification,anti bait coimmunoprecipitation;pmids	0.96
CAC1C	CALM	pull down,cosedimentation in solution,x-ray crystallography,isothermal titration calorimetry;pmids	0.96
CAC1C	CALM	pull down,cosedimentation in solution,x-ray crystallography,isothermal titration calorimetry;pmids	0.96
CAC1C	CALM	pull down,cosedimentation in solution,x-ray crystallography,isothermal titration calorimetry;pmids	0.96
RNF25	UB2D2	Two-hybrid,pull down,enzymatic study,affinity chromatography technology,x-ray crystallography;pmids	0.96
PSMD9	PRS6A	anti tag coimmunoprecipitation,affinity chromatography technology,Two-hybrid;pmids	0.96
SSRP1	SP16H	anti bait coimmunoprecipitation,affinity chromatography technology,cross-linking study;pmids	0.96
CDK3	CKS1	Two-hybrid,tandem affinity purification,affinity chromatography technology;pmids	0.96
KDM2B	SKP1	pull down,affinity chromatography technology,x-ray crystallography,tandem affinity purification;pmids	0.96
PCGF1	RING2	affinity chromatography technology,pull down,anti tag coimmunoprecipitation,Two-hybrid,tandem affinity purification;pmids	0.96
BCOR	KDM2B	affinity chromatography technology,anti tag coimmunoprecipitation,anti bait coimmunoprecipitation,tandem affinity purification;pmids	0.96
MLP3A	ATG4B	anti tag coimmunoprecipitation,affinity chromatography technology,x-ray crystallography,enzymatic study;pmids	0.96
ERRFI	GRB2	Two-hybrid,anti tag coimmunoprecipitation,affinity chromatography technology,tandem affinity purification;pmids	0.96
H33	H4	affinity chromatography technology,anti tag coimmunoprecipitation,ion exchange chromatography,x-ray crystallography,molecular sieving;pmids	0.96
H33	H4	affinity chromatography technology,anti tag coimmunoprecipitation,ion exchange chromatography,x-ray crystallography,molecular sieving;pmids	0.96
H33	H4	affinity chromatography technology,anti tag coimmunoprecipitation,ion exchange chromatography,x-ray crystallography,molecular sieving;pmids	0.96
H33	H4	affinity chromatography technology,anti tag coimmunoprecipitation,ion exchange chromatography,x-ray crystallography,molecular sieving;pmids	0.96
H33	H4	affinity chromatography technology,anti tag coimmunoprecipitation,ion exchange chromatography,x-ray crystallography,molecular sieving;pmids	0.96
H33	H4	affinity chromatography technology,anti tag coimmunoprecipitation,ion exchange chromatography,x-ray crystallography,molecular sieving;pmids	0.96
H33	H4	affinity chromatography technology,anti tag coimmunoprecipitation,ion exchange chromatography,x-ray crystallography,molecular sieving;pmids	0.96
H33	H4	affinity chromatography technology,anti tag coimmunoprecipitation,ion exchange chromatography,x-ray crystallography,molecular sieving;pmids	0.96
H33	H4	affinity chromatography technology,anti tag coimmunoprecipitation,ion exchange chromatography,x-ray crystallography,molecular sieving;pmids	0.96
H33	H4	affinity chromatography technology,anti tag coimmunoprecipitation,ion exchange chromatography,x-ray crystallography,molecular sieving;pmids	0.96
H33	H4	affinity chromatography technology,anti tag coimmunoprecipitation,ion exchange chromatography,x-ray crystallography,molecular sieving;pmids	0.96
H33	H4	affinity chromatography technology,anti tag coimmunoprecipitation,ion exchange chromatography,x-ray crystallography,molecular sieving;pmids	0.96
H33	H4	affinity chromatography technology,anti tag coimmunoprecipitation,ion exchange chromatography,x-ray crystallography,molecular sieving;pmids	0.96
H33	H4	affinity chromatography technology,anti tag coimmunoprecipitation,ion exchange chromatography,x-ray crystallography,molecular sieving;pmids	0.96
H33	H4	affinity chromatography technology,anti tag coimmunoprecipitation,ion exchange chromatography,x-ray crystallography,molecular sieving;pmids	0.96
H33	H4	affinity chromatography technology,anti tag coimmunoprecipitation,ion exchange chromatography,x-ray crystallography,molecular sieving;pmids	0.96
H33	H4	affinity chromatography technology,anti tag coimmunoprecipitation,ion exchange chromatography,x-ray crystallography,molecular sieving;pmids	0.96
H33	H4	affinity chromatography technology,anti tag coimmunoprecipitation,ion exchange chromatography,x-ray crystallography,molecular sieving;pmids	0.96
H33	H4	affinity chromatography technology,anti tag coimmunoprecipitation,ion exchange chromatography,x-ray crystallography,molecular sieving;pmids	0.96
H33	H4	affinity chromatography technology,anti tag coimmunoprecipitation,ion exchange chromatography,x-ray crystallography,molecular sieving;pmids	0.96
H33	H4	affinity chromatography technology,anti tag coimmunoprecipitation,ion exchange chromatography,x-ray crystallography,molecular sieving;pmids	0.96
H33	H4	affinity chromatography technology,anti tag coimmunoprecipitation,ion exchange chromatography,x-ray crystallography,molecular sieving;pmids	0.96
H33	H4	affinity chromatography technology,anti tag coimmunoprecipitation,ion exchange chromatography,x-ray crystallography,molecular sieving;pmids	0.96
H33	H4	affinity chromatography technology,anti tag coimmunoprecipitation,ion exchange chromatography,x-ray crystallography,molecular sieving;pmids	0.96
H33	H4	affinity chromatography technology,anti tag coimmunoprecipitation,ion exchange chromatography,x-ray crystallography,molecular sieving;pmids	0.96
H33	H4	affinity chromatography technology,anti tag coimmunoprecipitation,ion exchange chromatography,x-ray crystallography,molecular sieving;pmids	0.96
H33	H4	affinity chromatography technology,anti tag coimmunoprecipitation,ion exchange chromatography,x-ray crystallography,molecular sieving;pmids	0.96
H33	H4	affinity chromatography technology,anti tag coimmunoprecipitation,ion exchange chromatography,x-ray crystallography,molecular sieving;pmids	0.96
BACH1	MAFG	affinity chromatography technology,fluorescent resonance energy transfer,peptide array,anti tag coimmunoprecipitation;pmids	0.96
H31T	H4	affinity chromatography technology,dynamic light scattering,molecular sieving,cross-linking study;pmids	0.96
H31T	H4	affinity chromatography technology,dynamic light scattering,molecular sieving,cross-linking study;pmids	0.96
H31T	H4	affinity chromatography technology,dynamic light scattering,molecular sieving,cross-linking study;pmids	0.96
H31T	H4	affinity chromatography technology,dynamic light scattering,molecular sieving,cross-linking study;pmids	0.96
H31T	H4	affinity chromatography technology,dynamic light scattering,molecular sieving,cross-linking study;pmids	0.96
H31T	H4	affinity chromatography technology,dynamic light scattering,molecular sieving,cross-linking study;pmids	0.96
H31T	H4	affinity chromatography technology,dynamic light scattering,molecular sieving,cross-linking study;pmids	0.96
H31T	H4	affinity chromatography technology,dynamic light scattering,molecular sieving,cross-linking study;pmids	0.96
H31T	H4	affinity chromatography technology,dynamic light scattering,molecular sieving,cross-linking study;pmids	0.96
H31T	H4	affinity chromatography technology,dynamic light scattering,molecular sieving,cross-linking study;pmids	0.96
H31T	H4	affinity chromatography technology,dynamic light scattering,molecular sieving,cross-linking study;pmids	0.96
H31T	H4	affinity chromatography technology,dynamic light scattering,molecular sieving,cross-linking study;pmids	0.96
H31T	H4	affinity chromatography technology,dynamic light scattering,molecular sieving,cross-linking study;pmids	0.96
H31T	H4	affinity chromatography technology,dynamic light scattering,molecular sieving,cross-linking study;pmids	0.96
PCGF3	RING2	anti tag coimmunoprecipitation,Two-hybrid,affinity chromatography technology,pull down,tandem affinity purification;pmids	0.96
CNOT1	CNOT7	molecular sieving,anti tag coimmunoprecipitation,pull down,x-ray crystallography,affinity chromatography technology;pmids	0.96
STX12	VTI1A	molecular sieving,comigration in non denaturing gel electrophoresis,circular dichroism,x-ray crystallography,affinity chromatography technology;pmids	0.96
ALDOA	ALDOC	affinity chromatography technology,Two-hybrid,anti tag coimmunoprecipitation;pmids	0.96
PCNA	SUMO1	x-ray crystallography,affinity chromatography technology,pull down;pmids	0.95
PCNA	RFC3	in vitro,in vivo,Affinity Capture-Western,Affinity Capture-MS,affinity chromatography technology;pmids	0.95
SRC	CTNB1	in vitro,affinity chromatography technology,protein kinase assay,anti bait coimmunoprecipitation;pmids	0.95
SOS1	FYN	in vitro,Reconstituted Complex,peptide array,pull down;pmids	0.95
CBL	LCK	in vivo,Affinity Capture-Western,pull down,coimmunoprecipitation,affinity chromatography technology;pmids	0.95
EYA1	SIX2	in vitro,in vivo,Two-hybrid,affinity chromatography technology;pmids	0.95
PP1A	B2CL1	in vivo,Affinity Capture-Western,Reconstituted Complex,antibody array,affinity chromatography technology,pull down;pmids	0.95
PAK1	GIT1	anti bait coimmunoprecipitation,tandem affinity purification,affinity chromatography technology,anti tag coimmunoprecipitation;pmids	0.95
UBE2N	ZNRF2	Two-hybrid,affinity chromatography technology,pull down,tandem affinity purification;pmids	0.95
CSK21	SSRP1	in vitro,protein kinase assay,enzymatic study,affinity chromatography technology,anti tag coimmunoprecipitation;pmids	0.95
CSK21	HDAC1	in vitro,enzymatic study,affinity chromatography technology,protein kinase assay,anti tag coimmunoprecipitation;pmids	0.95
GIT1	HD	in vitro,in vivo,pull down,imaging technique,coimmunoprecipitation,anti bait coimmunoprecipitation,fluorescence microscopy,Two-hybrid,affinity chromatography technology;pmids	0.95
VPS29	TBCD5	Two-hybrid,affinity chromatography technology,pull down,anti tag coimmunoprecipitation;pmids	0.95
RUVB1	DKC1	pull down,anti tag coimmunoprecipitation,affinity chromatography technology,tandem affinity purification;pmids	0.95
RPB11	RPAB1	Affinity Capture-MS,affinity chromatography technology,electron tomography;pmids	0.95
RPB3	RPAB5	in vitro,Reconstituted Complex,pull down;pmids	0.95
RPB3	RPB4	in vitro,pull down,affinity chromatography technology,anti tag coimmunoprecipitation;pmids	0.95
CDK2	RB	in vitro,Biochemical Activity,protein kinase assay,enzymatic study,affinity chromatography technology;pmids	0.95
CDK8	MED7	Affinity Capture-Western,affinity chromatography technology,tandem affinity purification,pull down;pmids	0.95
EIF3C	with)	Two-hybrid,affinity chromatography technology,pull down,mass spectrometry studies of complexes;pmids	0.95
PSD7	with)	Affinity Capture-MS,anti tag coimmunoprecipitation,affinity chromatography technology,pull down;pmids	0.95
PSD7	with)	Affinity Capture-MS,anti tag coimmunoprecipitation,affinity chromatography technology,pull down;pmids	0.95
PSD7	with)	Affinity Capture-MS,cosedimentation in solution,anti tag coimmunoprecipitation,affinity chromatography technology;pmids	0.95
PSD7	with)	Affinity Capture-MS,anti tag coimmunoprecipitation,affinity chromatography technology,pull down;pmids	0.95
MK08	JIP1	in vitro,in vivo,Affinity Capture-Western,molecular sieving,pull down,affinity chromatography technology;pmids	0.95
RP3A	RAB3B	in vitro,Affinity Capture-Western,Reconstituted Complex,affinity chromatography technology,pull down;pmids	0.95
RASH	RGL2	Two-hybrid,Reconstituted Complex,pull down;pmids	0.95
RASH	PK3CA	in vivo,Reconstituted Complex,Two-hybrid,pull down;pmids	0.95
SHC1	IL3RB	in vitro,Affinity Capture-Western,affinity chromatography technology,coimmunoprecipitation,pull down;pmids	0.95
SHC1	KPCD	in vivo,Affinity Capture-Western,Reconstituted Complex,affinity chromatography technology,tandem affinity purification,pull down;pmids	0.95
APBA1	PSN1	in vitro,gst pull down,pull down,anti tag coimmunoprecipitation,anti bait coimmunoprecipitation;pmids	0.95
CSKP	SDC2	in vitro,Affinity Capture-Western,Reconstituted Complex,Two-hybrid,pull down,colocalization/visualisation technologies,affinity chromatography technology,imaging technique;pmids	0.95
PSMD4	PSMD8	anti tag coimmunoprecipitation,pull down,affinity chromatography technology;pmids	0.95
PSMD4	PRS7	anti tag coimmunoprecipitation,affinity chromatography technology,pull down;pmids	0.95
FADD	TNR1A	copurification,Affinity Capture-Western,experimental interaction detection,affinity chromatography technology,anti bait coimmunoprecipitation;pmids	0.95
MK03	KS6A2	in vitro,in vivo,Affinity Capture-Western,affinity chromatography technology,tandem affinity purification,imaging technique;pmids	0.95
MK03	ELK1	in vitro,in vivo,protein kinase assay,enzymatic study,affinity chromatography technology,imaging technique;pmids	0.95
MK03	PTN5	in vitro,in vivo,Reconstituted Complex,pull down,affinity chromatography technology;pmids	0.95
COPA	COPB	Two-hybrid,Affinity Capture-Western,affinity chromatography technology,pull down;pmids	0.95
B2CL2	BAX	Affinity Capture-Western,anti tag coimmunoprecipitation,affinity chromatography technology,pull down;pmids	0.95
PP2BA	RCAN1	in vitro,in vivo,Two-hybrid,Affinity Capture-Western,affinity chromatography technology;pmids	0.95
EXOS2	EXOSX	molecular sieving,cosedimentation through density gradient,anti tag coimmunoprecipitation,tandem affinity purification,affinity chromatography technology;pmids	0.95
KAT2A	TRRAP	in vitro,in vivo,Affinity Capture-Western,anti bait coimmunoprecipitation,affinity chromatography technology;pmids	0.95
SH3G2	ADAM9	Reconstituted Complex,Affinity Capture-Western,Two-hybrid,pull down,affinity chromatography technology;pmids	0.95
AAKB1	AAKB2	Affinity Capture-MS,anti bait coimmunoprecipitation,affinity chromatography technology,anti tag coimmunoprecipitation;pmids	0.95
HDAC2	SUV91	in vitro,in vivo,Affinity Capture-Western,Reconstituted Complex,pull down,anti tag coimmunoprecipitation,affinity chromatography technology;pmids	0.95
MCL1	BIK	in vitro,Protein-peptide,fluorescence polarization spectroscopy,pull down;pmids	0.95
GIPC1	NTRK2	in vitro,in vivo,Two-hybrid,Affinity Capture-Western,affinity chromatography technology;pmids	0.95
GIPC1	ACTN1	in vitro,in vivo,Reconstituted Complex,Affinity Capture-Western,affinity chromatography technology,pull down;pmids	0.95
RFC1	RFC2	in vivo,Co-fractionation,coimmunoprecipitation,pull down,cosedimentation in solution,inferred by curator;pmids	0.95
PP2AA	TIPRL	anti tag coimmunoprecipitation,anti bait coimmunoprecipitation,affinity chromatography technology,pull down;pmids	0.95
PP2AA	TCPA	Affinity Capture-MS,anti tag coimmunoprecipitation,tandem affinity purification,affinity chromatography technology;pmids	0.95
PP2AA	TCPB	Affinity Capture-MS,anti tag coimmunoprecipitation,tandem affinity purification,affinity chromatography technology;pmids	0.95
VPS18	VPS41	affinity chromatography technology,Two-hybrid,anti tag coimmunoprecipitation,pull down;pmids	0.95
TAF5	TAF1	in vitro,in vivo,Affinity Capture-Western,affinity chromatography technology,anti bait coimmunoprecipitation;pmids	0.95
ASF1A	H33	in vivo,affinity chromatography technology,pull down,anti tag coimmunoprecipitation;pmids	0.95
ASF1A	H33	in vivo,affinity chromatography technology,pull down,anti tag coimmunoprecipitation;pmids	0.95
ASF1A	CAF1B	in vivo,Reconstituted Complex,Affinity Capture-Western,anti tag coimmunoprecipitation,pull down,affinity chromatography technology;pmids	0.95
RPAB3	RPB1	in vitro,Reconstituted Complex,affinity chromatography technology,pull down;pmids	0.95
AHR	HS90A	in vivo,Affinity Capture-Western,coimmunoprecipitation,affinity chromatography technology,pull down;pmids	0.95
ANM1	KHDR1	in vitro,in vivo,Affinity Capture-Western,Biochemical Activity,experimental interaction detection,enzymatic study,affinity chromatography technology;pmids	0.95
IKBA	IKBB	in vitro,tandem affinity purification,anti tag coimmunoprecipitation,affinity chromatography technology,enzymatic study;pmids	0.95
M3K7	HS90A	tandem affinity purification,anti tag coimmunoprecipitation,affinity chromatography technology,pull down,anti bait coimmunoprecipitation;pmids	0.95
M3K7	CDC37	tandem affinity purification,anti tag coimmunoprecipitation,affinity chromatography technology,pull down,anti bait coimmunoprecipitation;pmids	0.95
EIF3K	EIF3H	in vitro,Affinity Capture-MS,anti tag coimmunoprecipitation,affinity chromatography technology,pull down;pmids	0.95
RAF1	MP2K2	in vitro,in vivo,Two-hybrid,affinity chromatography technology,anti tag coimmunoprecipitation;pmids	0.95
NFKB1	IKBB	in vitro,in vivo,tandem affinity purification,anti tag coimmunoprecipitation,affinity chromatography technology;pmids	0.95
PSA4	PSA7	in vitro,Two-hybrid,anti bait coimmunoprecipitation,pull down,affinity chromatography technology;pmids	0.95
PSA4	PSA6	in vitro,pull down,anti bait coimmunoprecipitation,affinity chromatography technology;pmids	0.95
UBC9	TNR6	in vivo,Two-hybrid,Affinity Capture-Western,affinity chromatography technology,pull down;pmids	0.95
SUMO1	HIF1A	anti tag coimmunoprecipitation,anti bait coimmunoprecipitation,affinity chromatography technology,pull down;pmids	0.95
DLG4	CCG2	in vitro,in vivo,Two-hybrid,Affinity Capture-Western,Co-fractionation,affinity chromatography technology;pmids	0.95
DLG4	DLG3	in vitro,in vivo,Two-hybrid,Reconstituted Complex,pull down,affinity chromatography technology;pmids	0.95
DLG4	LRP1	in vitro,Two-hybrid,Reconstituted Complex,pull down,anti bait coimmunoprecipitation;pmids	0.95
DLG3	NMDE3	in vitro,in vivo,Affinity Capture-Western,Reconstituted Complex,affinity chromatography technology,pull down;pmids	0.95
GRB14	FGFR1	in vitro,in vivo,Two-hybrid,Affinity Capture-Western,Reconstituted Complex,affinity chromatography technology,pull down,fluorescent resonance energy transfer;pmids	0.95
FGFR1	NCAM1	in vivo,Affinity Capture-Western,affinity chromatography technology,pull down;pmids	0.95
EGFR	EPS15	in vitro,in vivo,Affinity Capture-Western,anti bait coimmunoprecipitation,affinity chromatography technology,imaging technique;pmids	0.95
HS90A	UN45A	tandem affinity purification,affinity chromatography technology,pull down,Two-hybrid;pmids	0.95
TFE2	MTG16	Affinity Capture-Western,Reconstituted Complex,affinity chromatography technology,pull down;pmids	0.95
P85A	ERBB2	in vivo,pull down,protein array,anti bait coimmunoprecipitation,affinity chromatography technology;pmids	0.95
PRS6B	PSDE	affinity chromatography technology,anti tag coimmunoprecipitation,pull down;pmids	0.95
NECD	E2F1	in vitro,in vivo,Two-hybrid,Affinity Capture-Western,Reconstituted Complex,affinity chromatography technology,pull down;pmids	0.95
PSD13	PRS10	Affinity Capture-MS,affinity chromatography technology,anti bait coimmunoprecipitation,pull down;pmids	0.95
PSMD6	PSD11	Affinity Capture-MS,anti bait coimmunoprecipitation,affinity chromatography technology,pull down;pmids	0.95
PSMD6	PSD13	Affinity Capture-MS,anti bait coimmunoprecipitation,affinity chromatography technology,pull down;pmids	0.95
PSMD6	PSMD2	Affinity Capture-MS,anti bait coimmunoprecipitation,affinity chromatography technology,pull down;pmids	0.95
EI2BA	EI2BB	in vitro,affinity chromatography technology,molecular sieving,electron tomography;pmids	0.95
KLC1	A4	in vitro,in vivo,Reconstituted Complex,pull down,affinity chromatography technology;pmids	0.95
PP2AB	TCPE	Affinity Capture-MS,anti tag coimmunoprecipitation,tandem affinity purification,affinity chromatography technology;pmids	0.95
PP2AB	TCPG	Affinity Capture-MS,anti tag coimmunoprecipitation,tandem affinity purification,affinity chromatography technology;pmids	0.95
PP2AB	TCPZ	Affinity Capture-MS,anti tag coimmunoprecipitation,tandem affinity purification,affinity chromatography technology;pmids	0.95
PP2AB	TCPB	Affinity Capture-MS,anti tag coimmunoprecipitation,tandem affinity purification,affinity chromatography technology;pmids	0.95
PP2AB	TCPA	Affinity Capture-MS,anti tag coimmunoprecipitation,tandem affinity purification,affinity chromatography technology;pmids	0.95
M3K1	IKKB	Biochemical Activity,protein kinase assay,enzymatic study,affinity chromatography technology;pmids	0.95
TBG1	PFD2	affinity chromatography technology,anti tag coimmunoprecipitation,pull down;pmids	0.95
AMPH	CLH1	in vitro,in vivo,Reconstituted Complex,pull down,affinity chromatography technology;pmids	0.95
SNX6	SNX2	in vitro,in vivo,Affinity Capture-Western,affinity chromatography technology,Two-hybrid;pmids	0.95
PP1G	YLPM1	Two-hybrid,anti tag coimmunoprecipitation,affinity chromatography technology,pull down;pmids	0.95
PP1G	RMP	anti bait coimmunoprecipitation,affinity chromatography technology,anti tag coimmunoprecipitation,pull down;pmids	0.95
STX3	STXB2	in vitro,in vivo,Reconstituted Complex,pull down,affinity chromatography technology;pmids	0.95
STX3	SNP25	in vivo,Two-hybrid,Reconstituted Complex,pull down;pmids	0.95
SMC2	CND2	anti bait coimmunoprecipitation,affinity chromatography technology,anti tag coimmunoprecipitation,pull down;pmids	0.95
SMC4	CND2	anti bait coimmunoprecipitation,affinity chromatography technology,anti tag coimmunoprecipitation,pull down;pmids	0.95
RPB4	RPAB1	in vitro,pull down,affinity chromatography technology,electron tomography;pmids	0.95
ODO1	ODO2	in vitro,Reconstituted Complex,pull down;pmids	0.95
EXOS3	RRP44	anti tag coimmunoprecipitation,anti bait coimmunoprecipitation,cosedimentation,affinity chromatography technology;pmids	0.95
EXOS3	EXOSX	anti tag coimmunoprecipitation,anti bait coimmunoprecipitation,cosedimentation,affinity chromatography technology;pmids	0.95
PSD12	PRS10	anti bait coimmunoprecipitation,affinity chromatography technology,pull down;pmids	0.95
PICK1	GRIK1	in vitro,in vivo,Two-hybrid,Reconstituted Complex,Affinity Capture-Western,affinity chromatography technology,pull down;pmids	0.95
PICK1	GRIK2	in vitro,in vivo,Two-hybrid,Reconstituted Complex,Affinity Capture-Western,affinity chromatography technology,pull down;pmids	0.95
PSA5	PSA7	in vitro,pull down,anti bait coimmunoprecipitation,affinity chromatography technology;pmids	0.95
AT5F1	ATPA	blue native page,affinity chromatography technology,cross-linking study;pmids	0.95
PSF1	PSF2	x-ray crystallography,ion exchange chromatography,molecular sieving,cosedimentation in solution;pmids	0.95
ATF3	JUND	in vivo,Reconstituted Complex,Affinity Capture-Western,affinity chromatography technology,pull down,peptide array;pmids	0.95
PLCG1	NTRK2	in vitro,in vivo,Reconstituted Complex,Two-hybrid,pull down;pmids	0.95
PLCG1	VAV	in vitro,in vivo,Affinity Capture-Western,affinity chromatography technology,fluorescent resonance energy transfer;pmids	0.95
KSYK	PLCG1	in vitro,in vivo,Affinity Capture-Western,coimmunoprecipitation,affinity chromatography technology,pull down;pmids	0.95
NHRF1	MOES	in vitro,in vivo,Two-hybrid,Reconstituted Complex,x-ray crystallography,affinity chromatography technology,pull down,fluorescence microscopy;pmids	0.95
ITB3	FINC	in vitro,solid phase assay,pull down,x-ray crystallography,molecular sieving,fluorescence-activated cell sorting;pmids	0.95
PTPRR	MK03	in vitro,in vivo,Reconstituted Complex,pull down,affinity chromatography technology;pmids	0.95
SMN	RUXE	in vitro,Reconstituted Complex,pull down,affinity chromatography technology;pmids	0.95
SMN	RUXE	in vitro,Reconstituted Complex,pull down,affinity chromatography technology;pmids	0.95
ITSN1	DYN1	in vitro,in vivo,surface plasmon resonance,pull down,affinity chromatography technology;pmids	0.95
PRS8	PSDE	affinity chromatography technology,anti tag coimmunoprecipitation,pull down;pmids	0.95
PRS8	PSMD2	anti bait coimmunoprecipitation,anti tag coimmunoprecipitation,affinity chromatography technology,pull down;pmids	0.95
PRS8	PRS7	anti bait coimmunoprecipitation,anti tag coimmunoprecipitation,affinity chromatography technology,pull down;pmids	0.95
DOK1	RET	in vitro,in vivo,Two-hybrid,Reconstituted Complex,Affinity Capture-Western,affinity chromatography technology,pull down;pmids	0.95
DOK1	RASA1	in vitro,Affinity Capture-Western,affinity chromatography technology,pull down;pmids	0.95
ABI1	SOS1	in vitro,in vivo,Reconstituted Complex,Affinity Capture-Western,coimmunoprecipitation,pull down,affinity chromatography technology;pmids	0.95
HNRPK	VAV	in vitro,in vivo,Two-hybrid,Affinity Capture-Western,affinity chromatography technology;pmids	0.95
BLNK	SH3K1	in vivo,Two-hybrid,Affinity Capture-Western,affinity chromatography technology,pull down;pmids	0.95
KPCI	CDC42	in vivo,Two-hybrid,pull down,coimmunoprecipitation,anti tag coimmunoprecipitation;pmids	0.95
CBX5	H31	anti tag coimmunoprecipitation,pull down,imaging technique,protein array,affinity chromatography technology;pmids	0.95
CBX5	H31	anti tag coimmunoprecipitation,pull down,imaging technique,protein array,affinity chromatography technology;pmids	0.95
CBX5	H31	anti tag coimmunoprecipitation,pull down,imaging technique,protein array,affinity chromatography technology;pmids	0.95
CBX5	H31	anti tag coimmunoprecipitation,pull down,imaging technique,protein array,affinity chromatography technology;pmids	0.95
CBX5	H31	anti tag coimmunoprecipitation,pull down,imaging technique,protein array,affinity chromatography technology;pmids	0.95
CBX5	H31	anti tag coimmunoprecipitation,pull down,imaging technique,protein array,affinity chromatography technology;pmids	0.95
CBX5	H31	anti tag coimmunoprecipitation,pull down,imaging technique,protein array,affinity chromatography technology;pmids	0.95
CBX5	H31	anti tag coimmunoprecipitation,pull down,imaging technique,protein array,affinity chromatography technology;pmids	0.95
CBX5	H31	anti tag coimmunoprecipitation,pull down,imaging technique,protein array,affinity chromatography technology;pmids	0.95
CBX5	H31	anti tag coimmunoprecipitation,pull down,imaging technique,protein array,affinity chromatography technology;pmids	0.95
BTK	WASP	in vitro,in vivo,Reconstituted Complex,pull down,affinity chromatography technology;pmids	0.95
TF2B	RPAB1	experimental interaction detection,affinity chromatography technology,far western blotting,pull down,electron tomography;pmids	0.95
PEX13	PEX7	Reconstituted Complex,pull down,affinity chromatography technology;pmids	0.95
MK14	KS6A5	Affinity Capture-Western,affinity chromatography technology,Two-hybrid,pull down;pmids	0.95
NCBP2	IMA2	affinity chromatography technology,anti tag coimmunoprecipitation,x-ray crystallography,molecular sieving,pull down,x ray scattering,cosedimentation in solution;pmids	0.95
PAXI	SRC	in vitro,Reconstituted Complex,anti bait coimmunoprecipitation,pull down;pmids	0.95
NCOR1	SIN3A	Reconstituted Complex,affinity chromatography technology,pull down;pmids	0.95
PINX1	TERT	in vitro,in vivo,Affinity Capture-Western,Reconstituted Complex,affinity chromatography technology,pull down,anti tag coimmunoprecipitation;pmids	0.95
IRK12	with)	in vitro,in vivo,Affinity Capture-MS,Affinity Capture-Western,Reconstituted Complex,affinity chromatography technology,pull down;pmids	0.95
IRK12	with)	in vitro,in vivo,Affinity Capture-MS,Affinity Capture-Western,Reconstituted Complex,affinity chromatography technology,pull down;pmids	0.95
IRK12	with)	in vitro,in vivo,Affinity Capture-MS,Affinity Capture-Western,Reconstituted Complex,affinity chromatography technology,pull down;pmids	0.95
DLG1	IRK2	in vitro,in vivo,Reconstituted Complex,pull down;pmids	0.95
DLGP1	SHAN1	in vitro,in vivo,Co-crystal Structure,x-ray crystallography,cosedimentation in solution;pmids	0.95
DLGP1	DYL1	in vitro,in vivo,Two-hybrid,Reconstituted Complex,Affinity Capture-Western,affinity chromatography technology,pull down;pmids	0.95
PDC6I	SRC	in vitro,in vivo,anti bait coimmunoprecipitation,coimmunoprecipitation,anti tag coimmunoprecipitation,pull down,affinity chromatography technology;pmids	0.95
HDAC1	RBL2	in vitro,in vivo,Affinity Capture-Western,coimmunoprecipitation,affinity chromatography technology;pmids	0.95
1433Z	HDAC5	gst pull down,affinity chromatography technology,pull down,anti tag coimmunoprecipitation;pmids	0.95
FOXH1	SMAD3	in vitro,in vivo,Affinity Capture-Western,affinity chromatography technology,pull down,anti bait coimmunoprecipitation;pmids	0.95
FOXH1	NC2A	in vitro,in vivo,Affinity Capture-Western,Reconstituted Complex,affinity chromatography technology,pull down;pmids	0.95
HGS	STAM2	Co-fractionation,Affinity Capture-Western,Two-hybrid,affinity chromatography technology,imaging technique;pmids	0.95
TS101	CDN1A	in vivo,Two-hybrid,Affinity Capture-Western,affinity chromatography technology,imaging technique;pmids	0.95
EZH2	RBBP4	affinity chromatography technology,enzymatic study,pull down,anti tag coimmunoprecipitation,tandem affinity purification;pmids	0.95
RING2	YAF2	affinity chromatography technology,anti tag coimmunoprecipitation,tandem affinity purification,comigration in non denaturing gel electrophoresis;pmids	0.95
NEDD4	RPB1	Biochemical Activity,Affinity Capture-Western,enzymatic study,affinity chromatography technology,pull down;pmids	0.95
CDK7	TF2H3	Affinity Capture-MS,pull down,affinity chromatography technology,tandem affinity purification;pmids	0.95
PSD10	PSMD1	Affinity Capture-MS,anti bait coimmunoprecipitation,anti tag coimmunoprecipitation,affinity chromatography technology;pmids	0.95
CBX1	CAF1A	in vitro,in vivo,Two-hybrid,tandem affinity purification,affinity chromatography technology;pmids	0.95
BAG3	HSP71	in vitro,in vivo,Affinity Capture-Western,affinity chromatography technology,fluorescence microscopy,anti bait coimmunoprecipitation;pmids	0.95
BAG3	HSP71	in vitro,in vivo,Affinity Capture-Western,affinity chromatography technology,fluorescence microscopy,anti bait coimmunoprecipitation;pmids	0.95
APC11	APC10	in vivo,Reconstituted Complex,pull down,electron tomography;pmids	0.95
CSN8	CSN4	in vitro,in vivo,copurification,affinity chromatography technology,pull down,tandem affinity purification;pmids	0.95
ARPC4	ARPC3	Two-hybrid,affinity chromatography technology,pull down;pmids	0.95
JUNB	FOSL1	in vitro,Two-hybrid,fluorescent resonance energy transfer,anti bait coimmunoprecipitation;pmids	0.95
KCND2	KCIP1	in vitro,pull down,affinity chromatography technology,Two-hybrid;pmids	0.95
1433B	KINH	in vivo,Affinity Capture-MS,anti bait coimmunoprecipitation,coimmunoprecipitation,affinity chromatography technology;pmids	0.95
1433B	CSK21	in vivo,Affinity Capture-MS,anti bait coimmunoprecipitation,coimmunoprecipitation,affinity chromatography technology;pmids	0.95
HIP1	CLCB	in vitro,Two-hybrid,x-ray crystallography,pull down;pmids	0.95
NFKB2	IKKA	in vitro,tandem affinity purification,anti tag coimmunoprecipitation,affinity chromatography technology,enzymatic study;pmids	0.95
MP2K5	M3K2	Two-hybrid,Affinity Capture-Western,affinity chromatography technology,enzymatic study,pull down;pmids	0.95
HSPB1	CRYAA	in vitro,in vivo,Two-hybrid,Affinity Capture-Western,pull down,affinity chromatography technology,anti bait coimmunoprecipitation;pmids	0.95
RAGP1	RAN	in vitro,Reconstituted Complex,affinity chromatography technology,pull down;pmids	0.95
VAV	FYN	in vitro,in vivo,Affinity Capture-Western,affinity chromatography technology,Two-hybrid;pmids	0.95
DYN2	SRC8	in vitro,in vivo,dynamic light scattering,nuclear magnetic resonance,molecular sieving,pull down,affinity chromatography technology;pmids	0.95
FYN	TM1L1	in vitro,Two-hybrid,Reconstituted Complex,pull down,affinity chromatography technology;pmids	0.95
RASA1	ANXA6	in vitro,in vivo,far western blotting,Reconstituted Complex,pull down;pmids	0.95
JAK2	IRS1	in vivo,Biochemical Activity,Affinity Capture-Western,enzymatic study,affinity chromatography technology;pmids	0.95
JAK2	STA5B	in vivo,Affinity Capture-Western,Two-hybrid,affinity chromatography technology,enzymatic study;pmids	0.95
ACTG	COF2	Affinity Capture-Western,pull down,Two-hybrid,affinity chromatography technology;pmids	0.95
ARP3	ARPC2	in vitro,copurification,tandem affinity purification,affinity chromatography technology;pmids	0.95
SRC8	GRB2	in vitro,pull down,tandem affinity purification,anti tag coimmunoprecipitation,affinity chromatography technology;pmids	0.95
EIF3E	EIF3D	mass spectrometry studies of complexes,affinity chromatography technology,anti bait coimmunoprecipitation,pull down;pmids	0.95
EIF3E	EIF3K	anti tag coimmunoprecipitation,affinity chromatography technology,pull down,mass spectrometry studies of complexes;pmids	0.95
EIF3H	EIF3E	Affinity Capture-MS,anti tag coimmunoprecipitation,affinity chromatography technology,pull down;pmids	0.95
EIF3H	EIF3D	Affinity Capture-MS,anti tag coimmunoprecipitation,affinity chromatography technology,pull down;pmids	0.95
LSM7	LSM5	in vitro,in vivo,Two-hybrid,affinity chromatography technology;pmids	0.95
PSB1	PSB7	Two-hybrid,anti bait coimmunoprecipitation,affinity chromatography technology,pull down;pmids	0.95
PSB7	PSB3	Two-hybrid,affinity chromatography technology,pull down;pmids	0.95
ARC1A	ARPC3	affinity chromatography technology,ion exchange chromatography,pull down,molecular sieving,anti tag coimmunoprecipitation;pmids	0.95
SYTL4	RAB3A	in vitro,in vivo,Affinity Capture-Western,Two-hybrid,affinity chromatography technology;pmids	0.95
LYN	HCLS1	in vitro,in vivo,Affinity Capture-Western,anti bait coimmunoprecipitation,affinity chromatography technology,pull down;pmids	0.95
TF2H1	TF2H2	in vitro,in vivo,Affinity Capture-Western,Two-hybrid,affinity chromatography technology,pull down;pmids	0.95
GNDS	RASK	in vitro,Two-hybrid,Reconstituted Complex,pull down;pmids	0.95
EPHB2	EFNB2	in vitro,in vivo,Reconstituted Complex,pull down,affinity chromatography technology;pmids	0.95
TGFR2	EGLN	in vivo,Affinity Capture-Western,Biochemical Activity,enzymatic study,affinity chromatography technology;pmids	0.95
SOCS1	CSF1R	in vitro,in vivo,Two-hybrid,Affinity Capture-Western,Reconstituted Complex,affinity chromatography technology,pull down;pmids	0.95
PVRL3	PARD3	in vitro,in vivo,Affinity Capture-Western,Reconstituted Complex,affinity chromatography technology,pull down;pmids	0.95
JIP3	MP2K1	in vitro,Affinity Capture-Western,Reconstituted Complex,affinity chromatography technology,pull down;pmids	0.95
CTF18	RFC3	Affinity Capture-MS,Reconstituted Complex,Affinity Capture-Western,affinity chromatography technology,pull down;pmids	0.95
CTF18	RFC5	Affinity Capture-MS,Reconstituted Complex,affinity chromatography technology,pull down;pmids	0.95
CTF18	PCNA	in vitro,in vivo,Affinity Capture-MS,Affinity Capture-Western,affinity chromatography technology;pmids	0.95
TNR9	TRAF3	in vitro,Two-hybrid,Reconstituted Complex,pull down,affinity chromatography technology;pmids	0.95
KIFA3	APC	in vitro,Affinity Capture-Western,Reconstituted Complex,Two-hybrid,affinity chromatography technology,pull down;pmids	0.95
TRAF3	MAVS	affinity chromatography technology,pull down,anti bait coimmunoprecipitation;pmids	0.95
NCK2	DOK1	in vivo,Reconstituted Complex,pull down,affinity chromatography technology;pmids	0.95
DCTN1	HAP1	in vitro,in vivo,Two-hybrid,Reconstituted Complex,Affinity Capture-Western,Co-fractionation,affinity chromatography technology,pull down;pmids	0.95
SMAD3	NOTC1	in vitro,in vivo,Reconstituted Complex,Affinity Capture-Western,affinity chromatography technology,pull down;pmids	0.95
CUL3	RBX1	in vivo,Affinity Capture-MS,affinity chromatography technology,pull down,enzymatic study,anti tag coimmunoprecipitation;pmids	0.95
ITCH	DTX1	in vivo,Reconstituted Complex,anti tag coimmunoprecipitation,colocalization by immunostaining,imaging technique,pull down,affinity chromatography technology;pmids	0.95
PACN2	TNFL6	in vivo,Affinity Capture-MS,Reconstituted Complex,Affinity Capture-Western,affinity chromatography technology,anti tag coimmunoprecipitation,anti bait coimmunoprecipitation,pull down;pmids	0.95
GOPC	BECN1	in vitro,in vivo,Two-hybrid,Reconstituted Complex,Affinity Capture-Western,affinity chromatography technology,pull down;pmids	0.95
RPA49	RPA1	in vitro,far western blotting,chromatography technology,affinity chromatography technology,anti tag coimmunoprecipitation;pmids	0.95
JAK1	IRS1	in vitro,in vivo,Biochemical Activity,Affinity Capture-Western,enzymatic study,affinity chromatography technology;pmids	0.95
IF2B	IF2A	in vitro,enzyme linked immunosorbent assay,cosedimentation through density gradient,affinity chromatography technology;pmids	0.95
ARC1B	ARP2	in vitro,in vivo,affinity chromatography technology,anti tag coimmunoprecipitation,ion exchange chromatography,pull down,molecular sieving;pmids	0.95
SHIP1	GRB2	in vitro,in vivo,Protein-peptide,Affinity Capture-Western,affinity chromatography technology;pmids	0.95
RPAB5	RPB7	Reconstituted Complex,pull down,affinity chromatography technology;pmids	0.95
IKBE	NFKB2	in vitro,in vivo,Two-hybrid,Reconstituted Complex,Affinity Capture-Western,tandem affinity purification,anti tag coimmunoprecipitation,affinity chromatography technology,pull down;pmids	0.95
PAAF1	PSD10	Affinity Capture-MS,anti bait coimmunoprecipitation,anti tag coimmunoprecipitation,affinity chromatography technology;pmids	0.95
EGLN	ACVL1	coimmunoprecipitation,affinity chromatography technology,anti bait coimmunoprecipitation,pull down;pmids	0.95
PIAS3	GFI1	in vitro,in vivo,Two-hybrid,Reconstituted Complex,Affinity Capture-Western,affinity chromatography technology,anti bait coimmunoprecipitation,pull down;pmids	0.95
EI2BG	EI2BE	Reconstituted Complex,pull down;pmids	0.95
MED28	FYN	in vitro,in vivo,pull down,protein kinase assay,anti bait coimmunoprecipitation,Two-hybrid,peptide array,affinity chromatography technology;pmids	0.95
MED28	MED30	in vitro,in vivo,Two-hybrid,Affinity Capture-MS,affinity chromatography technology;pmids	0.95
ARPC3	ARPC5	affinity chromatography technology,pull down,anti tag coimmunoprecipitation;pmids	0.95
2ABG	2AAB	Affinity Capture-MS,tandem affinity purification,affinity chromatography technology,pull down;pmids	0.95
TCPE	TCPA	in vitro,Affinity Capture-MS,blue native page,affinity chromatography technology,tandem affinity purification;pmids	0.95
PRKN2	CSKP	in vitro,in vivo,Reconstituted Complex,Co-fractionation,Affinity Capture-Western,affinity chromatography technology,pull down;pmids	0.95
HLTF	PCNA	Affinity Capture-Western,pull down,anti tag coimmunoprecipitation,affinity chromatography technology,enzymatic study;pmids	0.95
UBP22	SUPT3	Affinity Capture-Western,Affinity Capture-MS,anti tag coimmunoprecipitation,affinity chromatography technology;pmids	0.95
DPOE2	DPOE3	anti bait coimmunoprecipitation,anti tag coimmunoprecipitation,pull down,affinity chromatography technology;pmids	0.95
BCOR	RING2	affinity chromatography technology,pull down,anti tag coimmunoprecipitation,tandem affinity purification;pmids	0.95
BACH1	MAFK	in vitro,Two-hybrid,affinity chromatography technology,pull down,anti tag coimmunoprecipitation;pmids	0.95
STX12	SNAA	in vitro,Reconstituted Complex,pull down,affinity chromatography technology;pmids	0.95
GDIB	RAB5A	in vitro,Reconstituted Complex,pull down,affinity chromatography technology;pmids	0.95
GDIB	RAB8A	in vitro,Reconstituted Complex,pull down,anti tag coimmunoprecipitation;pmids	0.95
NKX21	PAX8	in vitro,in vivo,Reconstituted Complex,Affinity Capture-Western,affinity chromatography technology,pull down;pmids	0.95
K6PF	with)	in vitro,affinity chromatography technology,inferred by curator,Two-hybrid;pmids	0.95
APEX2	PCNA	in vitro,in vivo,Affinity Capture-Western,Reconstituted Complex,affinity chromatography technology,pull down;pmids	0.95
AKAP9	KAP2	in vitro,in vivo,Protein-peptide,Affinity Capture-Western,affinity chromatography technology;pmids	0.95
AKAP2	KAP2	in vitro,in vivo,Protein-peptide,far western blotting,Reconstituted Complex,pull down;pmids	0.95
AKAP2	KAP2	in vitro,in vivo,Protein-peptide,far western blotting,Reconstituted Complex,pull down;pmids	0.95
BICD1	RAB6A	in vitro,in vivo,Two-hybrid,Reconstituted Complex,pull down;pmids	0.95
THA	RXRA	in vitro,copurification,Two-hybrid,affinity chromatography technology,pull down,imaging technique;pmids	0.95
DDX17	DDX5	in vivo,Two-hybrid,molecular sieving,affinity chromatography technology,anti tag coimmunoprecipitation;pmids	0.95
WBP4	RSMB	in vitro,in vivo,Protein-peptide,isothermal titration calorimetry;pmids	0.95
ANXA7	SORCN	in vitro,copurification,far western blotting,surface plasmon resonance;pmids	0.95
SNP29	STX1A	in vitro,Reconstituted Complex,Two-hybrid,pull down;pmids	0.95
VAMP8	STX4	in vitro,Affinity Capture-Western,Affinity Capture-MS,affinity chromatography technology,anti bait coimmunoprecipitation;pmids	0.95
VAMP8	SNP23	in vitro,in vivo,Two-hybrid,Affinity Capture-Western,affinity chromatography technology;pmids	0.95
SIVA	CD27	in vitro,Affinity Capture-Western,Two-hybrid,anti bait coimmunoprecipitation,affinity chromatography technology;pmids	0.95
SYN1	GRB2	in vitro,in vivo,Reconstituted Complex,pull down,affinity chromatography technology;pmids	0.95
STRAP	TGFR1	in vitro,in vivo,Two-hybrid,Affinity Capture-Western,pull down,affinity chromatography technology;pmids	0.95
DTX1	NOTC1	Two-hybrid,Affinity Capture-Western,affinity chromatography technology,pull down;pmids	0.95
TM1L1	GRB2	in vitro,in vivo,Reconstituted Complex,pull down,anti bait coimmunoprecipitation;pmids	0.95
RBP1	REPS2	in vitro,Two-hybrid,Affinity Capture-Western,Reconstituted Complex,affinity chromatography technology,pull down;pmids	0.95
RAB7A	RAE1	in vitro,Co-crystal Structure,Reconstituted Complex,x-ray crystallography,pull down;pmids	0.95
ITSN2	WASP	in vitro,in vivo,Two-hybrid,Affinity Capture-Western,Reconstituted Complex,affinity chromatography technology,pull down;pmids	0.95
MED1	GATA1	in vitro,Affinity Capture-Western,Reconstituted Complex,affinity chromatography technology,pull down,Two-hybrid;pmids	0.95
SIX3	AES	in vitro,in vivo,Two-hybrid,Reconstituted Complex,pull down;pmids	0.95
BACH2	MAFK	in vitro,Two-hybrid,Affinity Capture-Western,Affinity Capture-MS,affinity chromatography technology;pmids	0.95
ADAP1	KC1A	in vitro,in vivo,Reconstituted Complex,Affinity Capture-Western,copurification,affinity chromatography technology,imaging technique,pull down;pmids	0.95
M4K4	NCK1	in vitro,in vivo,Reconstituted Complex,Affinity Capture-Western,affinity chromatography technology,pull down;pmids	0.95
SHCBP	SHC1	in vitro,in vivo,Two-hybrid,Affinity Capture-Western,Reconstituted Complex,affinity chromatography technology,pull down;pmids	0.95
MYCD	SRF	in vitro,in vivo,Affinity Capture-Western,comigration in non denaturing gel electrophoresis,pull down,affinity chromatography technology;pmids	0.95
POTE1	TERF1	in vitro,in vivo,Affinity Capture-Western,affinity chromatography technology,anti tag coimmunoprecipitation;pmids	0.95
KIF1B	DLG1	in vitro,in vivo,pull down,Two-hybrid,phage display;pmids	0.95
HS105	COF1	in vitro,Two-hybrid,Reconstituted Complex,pull down;pmids	0.95
PEX1	PEX6	in vitro,Two-hybrid,Reconstituted Complex,anti bait coimmunoprecipitation,pull down;pmids	0.95
LIPA1	PTPRD	in vitro,Two-hybrid,Reconstituted Complex,pull down;pmids	0.95
NOL3	CASP8	in vitro,in vivo,Affinity Capture-Western,anti bait coimmunoprecipitation,anti tag coimmunoprecipitation,affinity chromatography technology;pmids	0.95
DUS4	MK03	in vivo,Reconstituted Complex,pull down,affinity chromatography technology;pmids	0.95
BMAL1	CLOCK	in vivo,Two-hybrid,affinity chromatography technology,pull down,protein complementation assay;pmids	0.95
E2F6	RING1	in vitro,in vivo,Affinity Capture-Western,Reconstituted Complex,affinity chromatography technology,pull down,tandem affinity purification;pmids	0.95
DAB1	SIAH1	in vitro,in vivo,Two-hybrid,Affinity Capture-Western,Reconstituted Complex,affinity chromatography technology,pull down;pmids	0.95
LITAF	NEDD4	in vitro,in vivo,fluorescence microscopy,anti tag coimmunoprecipitation,anti bait coimmunoprecipitation,affinity chromatography technology;pmids	0.95
CYBP	S10A6	in vivo,affinity chromatography technology,pull down,x-ray crystallography;pmids	0.95
ARHG8	MAGI1	in vitro,in vivo,Two-hybrid,Affinity Capture-Western,affinity chromatography technology;pmids	0.95
NECA3	APBA2	in vitro,in vivo,Two-hybrid,Affinity Capture-Western,affinity chromatography technology;pmids	0.95
PODO	NPHN	in vitro,in vivo,Affinity Capture-Western,Reconstituted Complex,affinity chromatography technology,pull down;pmids	0.95
NLGN1	DLG4	in vitro,Two-hybrid,Reconstituted Complex,fluorescence polarization spectroscopy,pull down;pmids	0.95
SEM4C	DLG4	in vitro,in vivo,Two-hybrid,Affinity Capture-Western,Reconstituted Complex,affinity chromatography technology,pull down;pmids	0.95
SI1L1	DLG4	in vitro,in vivo,Two-hybrid,fluorescence polarization spectroscopy,affinity chromatography technology,pull down;pmids	0.95
NPHP1	BCAR1	in vitro,in vivo,Two-hybrid,Affinity Capture-Western,affinity chromatography technology;pmids	0.95
BTG1	ANM1	in vitro,Two-hybrid,Reconstituted Complex,pull down;pmids	0.95
DUS19	MP2K7	in vitro,in vivo,Affinity Capture-Western,Reconstituted Complex,affinity chromatography technology,pull down;pmids	0.95
STX7	SNAA	in vitro,Reconstituted Complex,pull down,affinity chromatography technology;pmids	0.95
LDLR	DAB1	in vitro,in vivo,Two-hybrid,Reconstituted Complex,pull down;pmids	0.95
KIF3A	KIF3B	in vitro,in vivo,affinity chromatography technology,anti tag coimmunoprecipitation,tandem affinity purification;pmids	0.95
SYTL5	RB27A	in vitro,in vivo,Affinity Capture-Western,Reconstituted Complex,affinity chromatography technology,pull down;pmids	0.95
EI2BB	EI2BE	in vitro,Reconstituted Complex,pull down,affinity chromatography technology;pmids	0.95
GRM7	PICK1	in vitro,Two-hybrid,Reconstituted Complex,Affinity Capture-Western,Biochemical Activity,enzymatic study,affinity chromatography technology,pull down;pmids	0.95
ATG7	GBRAP	in vitro,in vivo,comigration in non denaturing gel electrophoresis,anti tag coimmunoprecipitation,pull down,affinity chromatography technology,enzymatic study;pmids	0.95
RRAGD	RRAGB	in vivo,Affinity Capture-Western,anti tag coimmunoprecipitation,affinity chromatography technology,pull down;pmids	0.95
[truncated: 254,554+ more rows]

## Sheet: Table-3
Human Base - functional module detection - GO_version - releases/2018-05-14 - global network.
Cluster_name	Term_name	GO_ID	Term_q_value	Gene_count	Term_genes
M1	chromosome segregation	GO:0007059	4.32533e-08	29	NEK2 RAD18 SLF1 BRCA1 NDC80 CENPE CENPF SMC1A BUB1 SMC6 SPC25 SMC4 SRPK1 CDT1 KNL1 CDC6 ZW10 SMC2 FANCM DSCC1 PLK1 ECT2 SKA1 CDCA5 TOP2A SPAG5 ZWINT CCNB1 AURKB
M1	nuclear chromosome segregation	GO:0098813	0.000804046	22	NEK2 SLF1 NDC80 CENPE CENPF SMC1A BUB1 SMC4 CDT1 KNL1 CDC6 ZW10 SMC2 FANCM DSCC1 PLK1 ECT2 CDCA5 SPAG5 ZWINT CCNB1 AURKB
M1	mitotic cell cycle phase transition	GO:0044772	0.0000016794217406890135	13	PRKDC NDC80 PLK1 CENPE CENPF CDCA5 E2F1 CDT1 CDK1 DTL CCNB1 CDC6 ZW10
M1	regulation of chromosome organization	GO:0033044	0.0000033691599779246913	13	BRCA1 NDC80 PLK1 CENPE CDCA5 NEK2 TOP2A CDT1 SLF1 CCNB1 AURKB BUB1 CDC6
M1	regulation of cytoskeleton organization	GO:0051493	0.00021014623008276133	12	PLK1 SKA1 CEP97 NEK2 KIF11 SMC1A STMN1 CHEK1 SPAG5 CCDC88A CEP76 STIL
M1	regulation of microtubule-based process	GO:0032886	0.000002600017380493855	11	PLK1 SKA1 CEP97 NEK2 SMC1A STMN1 CHEK1 SPAG5 KIF11 CEP76 STIL
M1	response to radiation	GO:0009314	0.000056483480317986307	11	BRCA1 MAP3K20 NUCKS1 ECT2 PCLAF DDB2 SMC1A XRCC6 PCNA DTL AURKB
M1	negative regulation of organelle organization	GO:0010639	0.0000804466657187637	11	BRCA1 NDC80 PLK1 CCP110 CEP97 NEK2 TOP2A CDT1 STMN1 CHEK1 CCNB1
M1	histone modification	GO:0016570	0.001526185958332348	11	BRCA1 EZH2 DDB2 CDK1 VRK1 WDR5 CDK2 BRD8 CHEK1 HDAC1 TAF5
M1	covalent chromatin modification	GO:0016569	0.0017031776740074637	11	BRCA1 EZH2 DDB2 CDK1 VRK1 WDR5 CDK2 BRD8 CHEK1 HDAC1 TAF5
M1	DNA recombination	GO:0006310	0.0000029704064874258245	10	BRCA1 SFR1 FANCM NUCKS1 MSH6 ALYREF RIF1 MSH2 CHEK1 SMC6
M1	negative regulation of cell cycle process	GO:0010948	0.000022301757470619948	10	BRCA1 PRKDC NDC80 PLK1 NEK2 SMC1A CDT1 CHEK1 DTL CCNB1
M1	cell division	GO:0051301	0.00004983980087216248	10	PLK1 ECT2 SKA1 CCP110 ANLN CDT1 STMN1 AURKB CEP55 CDC6
M1	DNA damage checkpoint	GO:0000077	0.0000012608835871797725	9	BRCA1 MAP3K20 PLK1 H2AFX E2F1 THOC5 CHEK1 PRKDC DTL
M1	negative regulation of mitotic cell cycle	GO:0045930	0.00008110389065986063	9	MAP3K20 PRKDC NDC80 PLK1 CDT1 CHEK1 ZWINT CCNB1 ZW10
M1	double-strand break repair	GO:0006302	0.00021014623008276133	9	BRCA1 SFR1 PRKDC NUCKS1 CDCA5 RIF1 XRCC6 CHEK1 SLF1
M1	organelle localization	GO:0051640	0.001022015936128767	9	ASPM NDC80 CENPE CENPF CDCA5 CDT1 SPAG5 CCNB1 ZW10
M1	metaphase plate congression	GO:0051310	0.000002038248769824848	8	NDC80 CENPE CENPF CDCA5 CDT1 SPAG5 CCNB1 ZW10
M1	chromosome localization	GO:0050000	0.0000023287813548934164	8	NDC80 CENPE CENPF CDCA5 CDT1 SPAG5 CCNB1 ZW10
M1	establishment of chromosome localization	GO:0051303	0.0000023287813548934164	8	NDC80 CENPE CENPF CDCA5 CDT1 SPAG5 CCNB1 ZW10
M1	mitotic cell cycle checkpoint	GO:0007093	0.00002465669933074429	8	MAP3K20 NDC80 PLK1 CDT1 PRKDC ZWINT CCNB1 ZW10
M1	regulation of DNA biosynthetic process	GO:2000278	0.00002465669933074429	8	RFC4 RFC5 DSCC1 NEK2 CHTF18 AURKB RFC2 RFC3
M1	negative regulation of cell cycle phase transition	GO:1901988	0.00005293037528221055	8	BRCA1 PRKDC NDC80 PLK1 CDT1 CHEK1 DTL CCNB1
M1	cytokinesis	GO:0000910	0.0002390303952082451	8	PLK1 ECT2 CCP110 ANLN STMN1 AURKB CEP55 CDC6
M1	regulation of organelle assembly	GO:1902115	0.0003290628710958532	8	PLK1 CCP110 CEP97 SMC1A CEP76 CCDC88A STIL SPAG5
M1	establishment of organelle localization	GO:0051656	0.000868916232500135	8	NDC80 CENPE CENPF CDCA5 CDT1 SPAG5 CCNB1 ZW10
M1	cellular response to abiotic stimulus	GO:0071214	0.0018508591598996335	8	MAP3K20 ECT2 NUCKS1 DDB2 XRCC6 PCNA CHEK1 AURKB
M1	cellular response to environmental stimulus	GO:0104004	0.0018508591598996335	8	MAP3K20 ECT2 NUCKS1 DDB2 XRCC6 PCNA CHEK1 AURKB
M1	regulation of binding	GO:0051098	0.007936989874301286	8	PLK1 NUCKS1 AURKA CDCA5 E2F1 CDT1 STMN1 AURKB
M1	regulation of cellular protein localization	GO:1903827	0.017182060052042685	8	NDC80 BARD1 XPO4 CEP72 CDCA5 CDT1 CDK1 CCDC88A
M1	chromosome separation	GO:0051304	0.00000397923020149527	7	FANCM NDC80 PLK1 CENPE CDT1 CCNB1 CDC6
M1	regulation of mitotic sister chromatid segregation	GO:0033047	0.00000468284230698627	7	NDC80 PLK1 CENPE CDT1 SLF1 CCNB1 CDC6
M1	regulation of cell cycle G2/M phase transition	GO:1902749	0.00002982028970849297	7	BRCA1 PLK1 CENPF CDK1 CHEK1 DTL CCNB1
M1	spindle assembly	GO:0051225	0.00010976776560147665	7	HAUS1 PLK1 CEP97 SMC1A SPAG5 KIF11 AURKB
M1	cell cycle G2/M phase transition	GO:0044839	0.00022077371333443556	7	BRCA1 PLK1 CENPF CHEK1 CDK1 DTL CCNB1
M1	positive regulation of mitotic cell cycle	GO:0045931	0.0003713165048594321	7	NDC80 CDCA5 DTL CDT1 CDK1 SLF1 CCNB1
M1	cellular response to radiation	GO:0071478	0.0007743418892516073	7	MAP3K20 ECT2 NUCKS1 DDB2 XRCC6 PCNA AURKB
M1	DNA conformation change	GO:0071103	0.0011539553231612691	7	SMC2 SMC4 NASP CDCA5 MCM4 MCM7 TOP2A
M1	symbiont process	GO:0044403	0.03947746633084012	7	THOC3 NUCKS1 SRPK1 ALYREF TOP2A THOC5 HDAC1
M1	positive regulation of chromosome segregation	GO:0051984	0.0000010930690716053716	6	CDT1 RAD18 SLF1 CCNB1 SMC6 CDC6
M1	centriole replication	GO:0007099	0.000006688912228240796	6	CEP72 CCP110 WDR62 CEP76 CDK2 STIL
M1	centriole assembly	GO:0098534	0.000008228293276859175	6	CEP72 CCP110 WDR62 CEP76 CDK2 STIL
M1	regulation of mitotic metaphase/anaphase transition	GO:0030071	0.000010008534887846827	6	NDC80 PLK1 CENPE CDT1 CCNB1 CDC6
M1	regulation of metaphase/anaphase transition of cell cycle	GO:1902099	0.000010008534887846827	6	NDC80 PLK1 CENPE CDT1 CCNB1 CDC6
M1	metaphase/anaphase transition of mitotic cell cycle	GO:0007091	0.00001493799174715767	6	NDC80 PLK1 CENPE CDT1 CCNB1 CDC6
M1	regulation of mitotic sister chromatid separation	GO:0010965	0.00001493799174715767	6	NDC80 PLK1 CENPE CDT1 CCNB1 CDC6
M1	metaphase/anaphase transition of cell cycle	GO:0044784	0.00001493799174715767	6	NDC80 PLK1 CENPE CDT1 CCNB1 CDC6
M1	mitotic sister chromatid separation	GO:0051306	0.000017767634262843223	6	NDC80 PLK1 CENPE CDT1 CCNB1 CDC6
M1	regulation of chromosome separation	GO:1905818	0.000025077537315009757	6	NDC80 PLK1 CENPE CDT1 CCNB1 CDC6
M1	mitotic metaphase plate congression	GO:0007080	0.00008110389065986063	6	NDC80 CENPE CDCA5 CDT1 CCNB1 ZW10
M1	centrosome duplication	GO:0051298	0.00016392250513580647	6	CEP72 CCP110 WDR62 CEP76 CDK2 STIL
M1	cytoskeleton-dependent cytokinesis	GO:0061640	0.00020269600199342153	6	PLK1 ECT2 ANLN STMN1 AURKB CEP55
M1	protein-containing complex localization	GO:0031503	0.0008781375029958405	6	THOC3 CEP72 BIRC5 ALYREF THOC5 SSX2IP
M1	negative regulation of chromosome organization	GO:2001251	0.0020671478837115675	6	BRCA1 NDC80 PLK1 TOP2A CDT1 CCNB1
M1	regulation of response to DNA damage stimulus	GO:2001020	0.012323915164598596	6	BRCA1 RIF1 THOC5 PCNA CHEK1 SLF1
M1	plasma membrane bounded cell projection assembly	GO:0120031	0.04883889762744409	6	SCLT1 CCP110 ANLN CEP97 CCDC88A SSX2IP
M1	cell projection assembly	GO:0030031	0.04981378701992258	6	SCLT1 CCP110 ANLN CEP97 CCDC88A SSX2IP
M1	peptidyl-lysine modification	GO:0018205	0.049983462376844076	6	BRCA1 EZH2 SAE1 WDR5 BRD8 TAF5
M1	postreplication repair	GO:0006301	0.000006893143557758218	5	BRCA1 PCLAF MSH2 PCNA DTL
M1	signal transduction involved in DNA integrity checkpoint	GO:0072401	0.00013409719307988478	5	BRCA1 PRKDC PLK1 CHEK1 DTL
M1	signal transduction involved in DNA damage checkpoint	GO:0072422	0.00013409719307988478	5	BRCA1 PRKDC PLK1 CHEK1 DTL
M1	signal transduction involved in cell cycle checkpoint	GO:0072395	0.00016065757119941427	5	BRCA1 PRKDC PLK1 CHEK1 DTL
M1	negative regulation of mitotic nuclear division	GO:0045839	0.0002467837666661354	5	NDC80 PLK1 CDT1 CHEK1 CCNB1
M1	negative regulation of nuclear division	GO:0051784	0.0002865003624364787	5	NDC80 PLK1 CDT1 CHEK1 CCNB1
M1	positive regulation of mitotic cell cycle phase transition	GO:1901992	0.00036166012862985154	5	CDCA5 CDT1 CDK1 DTL CCNB1
M1	sister chromatid cohesion	GO:0007062	0.0005234004266914884	5	DSCC1 CDCA5 SMC1A SLF1 BUB1
M1	regulation of DNA recombination	GO:0000018	0.0007743418892516073	5	MSH6 ALYREF RIF1 MSH2 CHEK1
M1	regulation of centrosome cycle	GO:0046605	0.0007743418892516073	5	NEK2 CEP76 CHEK1 KIF11 STIL
M1	positive regulation of cell cycle phase transition	GO:1901989	0.0008536458290089474	5	CDCA5 CDT1 CDK1 DTL CCNB1
M1	mitotic spindle assembly	GO:0090307	0.0010759305034989597	5	PLK1 CEP97 SMC1A KIF11 AURKB
M1	mitotic cytokinesis	GO:0000281	0.0011691753806312365	5	PLK1 ECT2 ANLN STMN1 CEP55
M1	G2/M transition of mitotic cell cycle	GO:0000086	0.003580534512803494	5	PLK1 CENPF CDK1 DTL CCNB1
M1	DNA packaging	GO:0006323	0.004380321173183017	5	SMC2 SMC4 NASP CDCA5 TOP2A
M1	signal transduction in response to DNA damage	GO:0042770	0.005382229145152246	5	BRCA1 PRKDC PLK1 CHEK1 DTL
M1	regulation of cytokinesis	GO:0032465	0.005653953926531086	5	PLK1 ECT2 CCP110 AURKB CDC6
M1	protein export from nucleus	GO:0006611	0.005653953926531086	5	THOC3 BARD1 XPO4 ALYREF THOC5
M1	negative regulation of mitotic cell cycle phase transition	GO:1901991	0.005858136891454631	5	PLK1 NDC80 CDT1 PRKDC CCNB1
M1	double-strand break repair via homologous recombination	GO:0000724	0.0060664020848065995	5	BRCA1 SFR1 NUCKS1 RIF1 CHEK1
M1	recombinational repair	GO:0000725	0.00633478187493591	5	BRCA1 SFR1 NUCKS1 RIF1 CHEK1
M1	regulation of DNA repair	GO:0006282	0.008284522471919424	5	BRCA1 RIF1 CHEK1 PCNA SLF1
M1	response to ionizing radiation	GO:0010212	0.008284522471919424	5	BRCA1 MAP3K20 ECT2 NUCKS1 XRCC6
M1	nuclear export	GO:0051168	0.008284522471919424	5	THOC3 BARD1 XPO4 ALYREF THOC5
M1	regulation of cell division	GO:0051302	0.00925602428468405	5	PLK1 ECT2 CCP110 AURKB CDC6
M1	telomere maintenance	GO:0000723	0.012452251429176421	5	RIF1 NEK2 PRKDC AURKB SMC6
M1	telomere organization	GO:0032200	0.012452251429176421	5	RIF1 NEK2 PRKDC AURKB SMC6
M1	response to UV	GO:0009411	0.01335951295974941	5	PCLAF DDB2 PCNA DTL AURKB
M1	positive regulation of chromosome organization	GO:2001252	0.019756142308883284	5	BRCA1 NEK2 CDT1 SLF1 AURKB
M1	response to light stimulus	GO:0009416	0.02017507446992689	5	PCLAF DDB2 PCNA DTL AURKB
M1	protein acetylation	GO:0006473	0.029074426451244095	5	BRCA1 DSCC1 WDR5 BRD8 TAF5
M1	nucleocytoplasmic transport	GO:0006913	0.03289303826319156	5	THOC3 BARD1 XPO4 ALYREF THOC5
M1	nuclear transport	GO:0051169	0.03289303826319156	5	THOC3 BARD1 XPO4 ALYREF THOC5
M1	cilium assembly	GO:0060271	0.03630388410418919	5	SCLT1 CCP110 CEP97 CCDC88A SSX2IP
M1	anatomical structure homeostasis	GO:0060249	0.03746557619053229	5	RIF1 NEK2 PRKDC AURKB SMC6
M1	peptidyl-serine phosphorylation	GO:0018105	0.038470562406970304	5	PLK1 CDK1 VRK1 PRKDC CDK2
M1	cilium organization	GO:0044782	0.039271603861810694	5	SCLT1 CCP110 CEP97 CCDC88A SSX2IP
M1	positive regulation of cellular protein localization	GO:1903829	0.04440579234024252	5	NDC80 XPO4 CDT1 CDK1 CCDC88A
M1	peptidyl-serine modification	GO:0018209	0.04566662997401084	5	PLK1 CDK1 VRK1 PRKDC CDK2
M1	protein acylation	GO:0043543	0.04774925579811007	5	BRCA1 DSCC1 WDR5 BRD8 TAF5
M1	regulation of attachment of spindle microtubules to kinetochore	GO:0051988	0.00008863636963355763	4	CCNB1 SPAG5 ECT2 NEK2
M1	signal transduction involved in G2 DNA damage checkpoint	GO:0072425	0.00017028254716943198	4	BRCA1 DTL PLK1 CHEK1
M1	mismatch repair	GO:0006298	0.0003489842772906687	4	MSH6 PCNA MLH1 MSH2
M1	chromosome condensation	GO:0030261	0.0003489842772906687	4	SMC2 TOP2A CDCA5 SMC4
M1	mitotic spindle assembly checkpoint	GO:0007094	0.0006166348284980975	4	CCNB1 NDC80 CDT1 PLK1
M1	spindle assembly checkpoint	GO:0071173	0.0006166348284980975	4	CCNB1 NDC80 CDT1 PLK1
M1	mitotic spindle checkpoint	GO:0071174	0.0006166348284980975	4	CCNB1 NDC80 CDT1 PLK1
M1	spindle checkpoint	GO:0031577	0.0006166348284980975	4	CCNB1 NDC80 CDT1 PLK1
M1	negative regulation of mitotic metaphase/anaphase transition	GO:0045841	0.0006166348284980975	4	CCNB1 NDC80 CDT1 PLK1
M1	negative regulation of metaphase/anaphase transition of cell cycle	GO:1902100	0.0006166348284980975	4	CCNB1 NDC80 CDT1 PLK1
M1	negative regulation of mitotic sister chromatid separation	GO:2000816	0.0006166348284980975	4	CCNB1 NDC80 CDT1 PLK1
M1	negative regulation of chromosome separation	GO:1905819	0.0006166348284980975	4	CCNB1 NDC80 CDT1 PLK1
M1	negative regulation of mitotic sister chromatid segregation	GO:0033048	0.00097231425780367	4	CCNB1 NDC80 CDT1 PLK1
M1	regulation of cell cycle checkpoint	GO:1901976	0.00097231425780367	4	THOC5 CCNB1 NDC80 CDT1
M1	negative regulation of sister chromatid segregation	GO:0033046	0.00111693942598859	4	CCNB1 NDC80 CDT1 PLK1
M1	negative regulation of chromosome segregation	GO:0051985	0.00111693942598859	4	CCNB1 NDC80 CDT1 PLK1
M1	histone phosphorylation	GO:0016572	0.001284568020012124	4	CDK2 CDK1 VRK1 CHEK1
M1	regulation of spindle assembly	GO:0090169	0.001284568020012124	4	SMC1A PLK1 CEP97 SPAG5
M1	G2 DNA damage checkpoint	GO:0031572	0.00165834806575586	4	BRCA1 DTL PLK1 CHEK1
M1	negative regulation of cell cycle G2/M phase transition	GO:1902750	0.004049792808279113	4	BRCA1 DTL PLK1 CHEK1
M1	regulation of spindle organization	GO:0090224	0.0043623344541168264	4	SMC1A PLK1 CEP97 SPAG5
M1	regulation of G2/M transition of mitotic cell cycle	GO:0010389	0.005858136891454631	4	CDK1 CCNB1 DTL CENPF
M1	positive regulation of DNA repair	GO:0045739	0.006555257980874516	4	BRCA1 SLF1 PCNA RIF1
M1	cellular response to ionizing radiation	GO:0071479	0.0082565652918017	4	MAP3K20 ECT2 XRCC6 NUCKS1
M1	positive regulation of response to DNA damage stimulus	GO:2001022	0.01710076482652187	4	BRCA1 SLF1 PCNA RIF1
M1	peptidyl-threonine phosphorylation	GO:0018107	0.019694534256649212	4	VRK1 PLK1 CHEK1 CDK1
M1	peptidyl-threonine modification	GO:0018210	0.02425988051290745	4	VRK1 PLK1 CHEK1 CDK1
M1	regulation of plasma membrane bounded cell projection assembly	GO:0120032	0.027894635237179017	4	CCDC88A CCP110 ANLN CEP97
M1	regulation of cell projection assembly	GO:0060491	0.028756775796578846	4	CCDC88A CCP110 ANLN CEP97
M1	negative regulation of DNA metabolic process	GO:0051053	0.038244070207907724	4	MSH2 SMC1A MSH6 RIF1
M1	histone acetylation	GO:0016573	0.04419977492354743	4	BRCA1 WDR5 TAF5 BRD8
M1	negative regulation of binding	GO:0051100	0.04779661342859606	4	AURKB STMN1 E2F1 AURKA
M1	internal peptidyl-lysine acetylation	GO:0018393	0.04779661342859606	4	BRCA1 WDR5 TAF5 BRD8
M1	internal protein amino acid acetylation	GO:0006475	0.049983462376844076	4	BRCA1 WDR5 TAF5 BRD8
M1	regulation of mitotic centrosome separation	GO:0046602	0.00042866885605559614	3	KIF11 NEK2 CHEK1
M1	mitotic centrosome separation	GO:0007100	0.0006549814662110332	3	KIF11 NEK2 CHEK1
M1	centrosome separation	GO:0051299	0.0009142050335250351	3	KIF11 NEK2 CHEK1
M1	translocation of molecules into host	GO:0044417	0.0009142050335250351	3	THOC3 THOC5 ALYREF
M1	translocation of molecules into other organism involved in symbiotic interaction	GO:0051836	0.0009142050335250351	3	THOC3 THOC5 ALYREF
M1	viral mRNA export from host cell nucleus	GO:0046784	0.0009142050335250351	3	THOC3 THOC5 ALYREF
M1	attachment of mitotic spindle microtubules to kinetochore	GO:0051315	0.0016429694918636778	3	NDC80 CDT1 CENPE
M1	translesion synthesis	GO:0019985	0.0016429694918636778	3	PCLAF DTL PCNA
M1	regulation of spindle checkpoint	GO:0090231	0.002592281959289607	3	CCNB1 CDT1 NDC80
M1	regulation of mitotic cell cycle spindle assembly checkpoint	GO:0090266	0.002592281959289607	3	CCNB1 CDT1 NDC80
M1	regulation of mitotic spindle checkpoint	GO:1903504	0.002592281959289607	3	CCNB1 CDT1 NDC80
M1	mitotic chromosome condensation	GO:0007076	0.002592281959289607	3	SMC2 CDCA5 SMC4
M1	positive regulation of G2/M transition of mitotic cell cycle	GO:0010971	0.004346709610511928	3	DTL CCNB1 CDK1
M1	negative regulation of DNA recombination	GO:0045910	0.004346709610511928	3	MSH2 MSH6 RIF1
M1	positive regulation of cell cycle G2/M phase transition	GO:1902751	0.0051137105704307075	3	DTL CCNB1 CDK1
M1	DNA synthesis involved in DNA repair	GO:0000731	0.005762329218951718	3	PCLAF DTL PCNA
M1	regulation of sister chromatid cohesion	GO:0007063	0.0064033645263408025	3	CDCA5 SLF1 BUB1
M1	multi-organism transport	GO:0044766	0.0064033645263408025	3	THOC3 THOC5 ALYREF
M1	multi-organism localization	GO:1902579	0.0064033645263408025	3	THOC3 THOC5 ALYREF
M1	regulation of mitotic spindle assembly	GO:1901673	0.0064033645263408025	3	SMC1A PLK1 CEP97
M1	spindle localization	GO:0051653	0.007218355872257522	3	ASPM NDC80 ZW10
M1	mitotic sister chromatid cohesion	GO:0007064	0.007936989874301286	3	CDCA5 DSCC1 SLF1
M1	protein localization to centrosome	GO:0071539	0.010422485856045351	3	CEP72 STIL SPAG5
M1	replication fork processing	GO:0031297	0.010422485856045351	3	FANCM ALYREF NUCKS1
M1	protein localization to microtubule organizing center	GO:1905508	0.011253600715560167	3	CEP72 STIL SPAG5
M1	regulation of cilium assembly	GO:1902017	0.011253600715560167	3	CCDC88A CCP110 CEP97
M1	DNA-dependent DNA replication maintenance of fidelity	GO:0045005	0.011977225332610478	3	FANCM ALYREF NUCKS1
M1	positive regulation of viral genome replication	GO:0045070	0.016110867382922042	3	TOP2A SRPK1 NUCKS1
M1	telomere capping	GO:0016233	0.016918845395820472	3	PRKDC AURKB NEK2
M1	positive regulation of mitotic nuclear division	GO:0045840	0.018065039092084515	3	CDCA5 SLF1 CDT1
M1	protein localization to microtubule cytoskeleton	GO:0072698	0.018994704729335208	3	CEP72 STIL SPAG5
M1	positive regulation of cytokinesis	GO:0032467	0.018994704729335208	3	AURKB CDC6 ECT2
M1	mRNA export from nucleus	GO:0006406	0.018994704729335208	3	THOC3 THOC5 ALYREF
M1	mRNA-containing ribonucleoprotein complex export from nucleus	GO:0071427	0.018994704729335208	3	THOC3 THOC5 ALYREF
M1	regulation of mitotic spindle organization	GO:0060236	0.020006741878335413	3	SMC1A PLK1 CEP97
M1	DNA duplex unwinding	GO:0032508	0.020006741878335413	3	MCM7 TOP2A MCM4
M1	positive regulation of nuclear division	GO:0051785	0.020006741878335413	3	CDCA5 SLF1 CDT1
M1	protein localization to cytoskeleton	GO:0044380	0.02115911065352284	3	CEP72 STIL SPAG5
M1	execution phase of apoptosis	GO:0097194	0.02115911065352284	3	TOP2A CASP3 CASP6
M1	mRNA transport	GO:0051028	0.02205062385141392	3	THOC3 THOC5 ALYREF
M1	positive regulation of cell division	GO:0051781	0.023385151579477792	3	AURKB CDC6 ECT2
M1	DNA geometric change	GO:0032392	0.026439814683281364	3	MCM7 TOP2A MCM4
M1	ribonucleoprotein complex export from nucleus	GO:0071426	0.027894635237179017	3	THOC3 THOC5 ALYREF
M1	ribonucleoprotein complex localization	GO:0071166	0.028894933016507553	3	THOC3 THOC5 ALYREF
M1	RNA export from nucleus	GO:0006405	0.03379383228838768	3	THOC3 THOC5 ALYREF
M1	protein autoubiquitination	GO:0051865	0.03713301004206336	3	BRCA1 DDB2 RAD18
M1	regulation of double-strand break repair	GO:2000779	0.03843593854537584	3	SLF1 CHEK1 RIF1
M1	positive regulation of viral life cycle	GO:1903902	0.04073589583658684	3	TOP2A SRPK1 NUCKS1
M1	histone H4 acetylation	GO:0043967	0.04365666185068952	3	BRCA1 WDR5 BRD8
M1	cellular response to UV	GO:0034644	0.045179290480286155	3	DDB2 AURKB PCNA
M1	RNA transport	GO:0050658	0.045179290480286155	3	THOC3 THOC5 ALYREF
M1	nucleic acid transport	GO:0050657	0.045179290480286155	3	THOC3 THOC5 ALYREF
M1	cellular response to light stimulus	GO:0071482	0.04774925579811007	3	DDB2 AURKB PCNA
M1	establishment of RNA localization	GO:0051236	0.04915757874941977	3	THOC3 THOC5 ALYREF
M1	regulation of mitochondrial ATP synthesis coupled electron transport	GO:1905446	0.0036468471378330153	2	CCNB1 CDK1
M1	positive regulation of mitochondrial ATP synthesis coupled electron transport	GO:1905448	0.0036468471378330153	2	CCNB1 CDK1
M1	response to staurosporine	GO:0072733	0.005888229490381838	2	CASP3 CASP6
M1	cellular response to staurosporine	GO:0072734	0.005888229490381838	2	CASP3 CASP6
M1	positive regulation of cellular respiration	GO:1901857	0.005888229490381838	2	CCNB1 CDK1
M1	positive regulation of oxidative phosphorylation	GO:1903862	0.005888229490381838	2	CCNB1 CDK1
M1	regulation of protein localization to kinetochore	GO:1905340	0.005888229490381838	2	NDC80 CDT1
M1	positive regulation of protein localization to kinetochore	GO:1905342	0.005888229490381838	2	NDC80 CDT1
M1	negative regulation of cell cycle checkpoint	GO:1901977	0.0082565652918017	2	THOC5 CDT1
M1	positive regulation of helicase activity	GO:0051096	0.010596648367312052	2	MSH6 MSH2
M1	DNA replication initiation	GO:0006270	0.010596648367312052	2	MCM2 CDT1
M1	protein K6-linked ubiquitination	GO:0085020	0.013113173560908383	2	BRCA1 BARD1
M1	histone-threonine phosphorylation	GO:0035405	0.013113173560908383	2	VRK1 CHEK1
M1	regulation of exit from mitosis	GO:0007096	0.013113173560908383	2	CDCA5 ZW10
M1	regulation of helicase activity	GO:0051095	0.015977181394849025	2	MSH6 MSH2
M1	negative regulation of cilium assembly	GO:1902018	0.015977181394849025	2	CCP110 CEP97
M1	regulation of oxidative phosphorylation	GO:0002082	0.02107336984408147	2	CCNB1 CDK1
M1	regulation of cellular respiration	GO:0043457	0.02107336984408147	2	CCNB1 CDK1
M1	establishment of mitotic spindle orientation	GO:0000132	0.02107336984408147	2	NDC80 ZW10
M1	positive regulation of mitotic sister chromatid segregation	GO:0062033	0.02381228601563634	2	SLF1 CDT1
M1	kinetochore organization	GO:0051383	0.02381228601563634	2	NDC80 CDT1
M1	cellular response to alkaloid	GO:0071312	0.026040232808588006	2	CASP3 CASP6
M1	positive regulation of ATP metabolic process	GO:1903580	0.026040232808588006	2	CCNB1 CDK1
M1	maintenance of sister chromatid cohesion	GO:0034086	0.026040232808588006	2	SLF1 DSCC1
M1	maintenance of mitotic sister chromatid cohesion	GO:0034088	0.026040232808588006	2	SLF1 DSCC1
M1	response to alkaloid	GO:0043279	0.028894933016507553	2	CASP3 CASP6
M1	mitochondrial ATP synthesis coupled electron transport	GO:0042775	0.028894933016507553	2	CCNB1 CDK1
M1	establishment of mitotic spindle localization	GO:0040001	0.028894933016507553	2	NDC80 ZW10
M1	establishment of spindle orientation	GO:0051294	0.028894933016507553	2	NDC80 ZW10
M1	ATP synthesis coupled electron transport	GO:0042773	0.03170705440086296	2	CCNB1 CDK1
M1	positive regulation of DNA replication	GO:0045740	0.03170705440086296	2	CDT1 PCNA
M1	regulation of centriole replication	GO:0046599	0.033992699129957574	2	STIL CEP76
M1	cell cycle DNA replication	GO:0044786	0.033992699129957574	2	SMC1A CDT1
M1	negative regulation of plasma membrane bounded cell projection assembly	GO:0120033	0.033992699129957574	2	CCP110 CEP97
M1	positive regulation of double-strand break repair	GO:2000781	0.033992699129957574	2	SLF1 RIF1
M1	positive regulation of telomere capping	GO:1904355	0.03673514097787138	2	AURKB NEK2
M1	exit from mitosis	GO:0010458	0.03673514097787138	2	CDCA5 ZW10
M1	cellular response to ammonium ion	GO:0071242	0.03951447453890177	2	CASP3 CASP6
M1	cellular response to gamma radiation	GO:0071480	0.03951447453890177	2	MAP3K20 XRCC6
M1	histone H4-K16 acetylation	GO:0043984	0.03951447453890177	2	BRCA1 WDR5
M1	establishment of spindle localization	GO:0051293	0.04235510141409653	2	NDC80 ZW10
M1	positive regulation of DNA-templated transcription, elongation	GO:0032786	0.04235510141409653	2	THOC5 ALYREF
M1	protein localization to chromatin	GO:0071168	0.04529169095056846	2	CDCA5 PLK1
M1	negative regulation of intracellular steroid hormone receptor signaling pathway	GO:0033144	0.04809454653744374	2	BRCA1 HDAC1
M1	respiratory electron transport chain	GO:0022904	0.04809454653744374	2	CCNB1 CDK1
M1	mRNA stabilization	GO:0048255	0.04809454653744374	2	ELAVL1 E2F1
M2	RNA splicing	GO:0008380	0.000555985	30	DDX47 NCBP2 SART3 SFPQ SNW1 SRSF1 SRSF3 SRSF6 SRSF7 TRA2B PRPF3 SAP18 RBMX CLNS1A HNRNPM NUP98 SMU1 C1QBP NCBP1 DDX20 RBM8A CDC5L SNRPD1 SNRPD3 HNRNPC HNRNPF DDX1 DDX5 HNRNPU DHX9
M2	mRNA processing	GO:0006397	0.000555985	30	NCBP2 SART3 SFPQ SRSF1 SNW1 SRSF3 SRSF6 SRSF7 LEO1 TRA2B PRPF3 NUDT21 SAP18 RBMX CLNS1A HNRNPM NUP98 SMU1 C1QBP NCBP1 DDX20 RBM8A CDC5L CPSF2 SNRPD1 SNRPD3 HNRNPC DDX5 HNRNPU DHX9
M2	mRNA splicing, via spliceosome	GO:0000398	0.000555985	27	NCBP2 SART3 SFPQ SNW1 SRSF1 SRSF3 SRSF6 SRSF7 TRA2B PRPF3 SAP18 RBMX CLNS1A HNRNPM NUP98 SMU1 C1QBP NCBP1 DDX20 RBM8A CDC5L SNRPD1 SNRPD3 HNRNPC DDX5 HNRNPU DHX9
M2	RNA splicing, via transesterification reactions with bulged adenosine as nucleophile	GO:0000377	0.000555985	27	NCBP2 SART3 SFPQ SNW1 SRSF1 SRSF3 SRSF6 SRSF7 TRA2B PRPF3 SAP18 RBMX CLNS1A HNRNPM NUP98 SMU1 C1QBP NCBP1 DDX20 RBM8A CDC5L SNRPD1 SNRPD3 HNRNPC DDX5 HNRNPU DHX9
M2	RNA splicing, via transesterification reactions	GO:0000375	0.000555985	27	NCBP2 SART3 SFPQ SNW1 SRSF1 SRSF3 SRSF6 SRSF7 TRA2B PRPF3 SAP18 RBMX CLNS1A HNRNPM NUP98 SMU1 C1QBP NCBP1 DDX20 RBM8A CDC5L SNRPD1 SNRPD3 HNRNPC DDX5 HNRNPU DHX9
M2	intracellular protein transport	GO:0006886	0.00011272338682087454	17	THOC1 PDCD6 IPO5 SARNP RIOK2 AGK SRP14 RAN NCBP1 HSPA8 THOC7 CHTOP SSB XPO1 XPOT KPNB1 XPO7
M2	peptidyl-lysine modification	GO:0018205	0.00002982028970849297	16	WDR61 TAF9 TAF12 ELP3 HAT1 SUMO1 NAA50 WDR82 GNL3 SUMO3 SUMO2 EED SUZ12 TAF5L SNW1 BRD7
M2	DNA repair	GO:0006281	0.00007605409663969642	16	XRCC5 NPM1 UBE2N ERCC8 HMGB1 NBN DEK BRCC3 TDG SFPQ KDM1A ERCC3 UBE2A DDX1 DHX9 RAD50
M2	posttranscriptional regulation of gene expression	GO:0010608	0.00026546506263864275	14	NCBP2 NPM1 DDX5 DHX36 PAIP1 NCBP1 HNRNPC HNRNPD MATR3 DDX3X HNRNPU DHX9 EIF3E PRKRA
M2	anatomical structure homeostasis	GO:0060249	0.000022520132967766963	13	XRCC5 MYC TERF1 PTGES3 DHX36 NBN CCT6A HNRNPC GNL3 HNRNPU IQCB1 HDAC8 RAD50
M2	telomere maintenance	GO:0000723	0.0000018170251959455507	12	XRCC5 MYC TERF1 PTGES3 DHX36 NBN CCT6A HNRNPC GNL3 HNRNPU HDAC8 RAD50
M2	telomere organization	GO:0032200	0.0000018170251959455507	12	XRCC5 MYC TERF1 PTGES3 DHX36 NBN CCT6A HNRNPC GNL3 HNRNPU HDAC8 RAD50
M2	DNA conformation change	GO:0071103	0.0000064525099312123564	12	NPM1 SART3 RBBP4 HAT1 NBN TOP1 DDX1 DDX3X ERCC3 HIRA DHX9 RAD50
M2	positive regulation of DNA metabolic process	GO:0051054	0.000048445032157045514	12	XRCC5 MYC UBE2N PTGES3 DHX36 HMGB1 CCT6A NBN BRCC3 GNL3 DHX9 RAD50
M2	nucleic acid phosphodiester bond hydrolysis	GO:0090305	0.00007338056907302623	12	NCBP2 NPM1 TERF1 HMGB1 NUDT21 ABCE1 NCBP1 XRN2 ERCC3 DDX1 POP4 RAD50
M2	chromosome segregation	GO:0007059	0.0006166348284980975	12	BUB3 RIOK2 SMC3 KPNB1 RAD21 PDS5A RAN DDX3X HNRNPU NAA50 MIS12 HDAC8
M2	nucleobase-containing compound catabolic process	GO:0034655	0.0013113895418510157	12	NCBP2 NPM1 DHX36 NCBP1 HNRNPC XRN2 RBM8A SSB DDX5 HNRNPU DHX9 EIF3E
M2	heterocycle catabolic process	GO:0046700	0.00232274487729005	12	NCBP2 NPM1 DHX36 NCBP1 HNRNPC XRN2 RBM8A SSB DDX5 HNRNPU DHX9 EIF3E
M2	cellular nitrogen compound catabolic process	GO:0044270	0.0024776617771401126	12	NCBP2 NPM1 DHX36 NCBP1 HNRNPC XRN2 RBM8A SSB DDX5 HNRNPU DHX9 EIF3E
M2	aromatic compound catabolic process	GO:0019439	0.002605562666966376	12	NCBP2 NPM1 DHX36 NCBP1 HNRNPC XRN2 RBM8A SSB DDX5 HNRNPU DHX9 EIF3E
M2	organic cyclic compound catabolic process	GO:1901361	0.003708373244604853	12	NCBP2 NPM1 DHX36 NCBP1 HNRNPC XRN2 RBM8A SSB DDX5 HNRNPU DHX9 EIF3E
M2	amide biosynthetic process	GO:0043604	0.008632719959598273	12	NCBP2 NPM1 NCBP1 HNRNPD DENR DDX3X GSPT1 ASNS MCTS1 EIF3H DHX9 EIF3E
M2	symbiont process	GO:0044403	0.009372974491081123	12	THOC1 RRP1B SMC3 HACD3 RRAGA THOC7 DENR SSB DDX3X MCTS1 SNW1 DHX9
M2	peptide metabolic process	GO:0006518	0.014871478970420154	12	NCBP2 NPM1 NCBP1 HSPA8 HNRNPD DENR DDX3X GSPT1 MCTS1 EIF3H DHX9 EIF3E
M2	RNA catabolic process	GO:0006401	0.00015175269895533147	11	NCBP2 NPM1 DHX36 NCBP1 HNRNPC RBM8A SSB DDX5 HNRNPU DHX9 EIF3E
M2	nuclear chromosome segregation	GO:0098813	0.00042596552633894903	11	BUB3 RIOK2 SMC3 KPNB1 RAD21 PDS5A RAN HNRNPU NAA50 MIS12 HDAC8
M2	translation	GO:0006412	0.007925018877315566	11	NCBP2 NPM1 NCBP1 HNRNPD DENR DDX3X GSPT1 MCTS1 EIF3H DHX9 EIF3E
M2	peptide biosynthetic process	GO:0043043	0.00952956231991665	11	NCBP2 NPM1 NCBP1 HNRNPD DENR DDX3X GSPT1 MCTS1 EIF3H DHX9 EIF3E
M2	positive regulation of apoptotic process	GO:0043065	0.025341754528562972	11	PDCD6 MYC RRP1B C1QBP PAK2 HMGB1 SAP18 DDX20 SFPQ DDX3X ERCC3
M2	positive regulation of programmed cell death	GO:0043068	0.026099491550495457	11	PDCD6 MYC RRP1B C1QBP PAK2 HMGB1 SAP18 DDX20 SFPQ DDX3X ERCC3
M2	protein-containing complex localization	GO:0031503	0.00000623687047441685	10	THOC1 SARNP RIOK2 RAN NCBP1 THOC7 CHTOP SSB XPO1 XPOT
M2	protein-DNA complex subunit organization	GO:0071824	0.00002951468475322795	10	MYC NPM1 SART3 TERF1 RBBP4 HAT1 HMGB1 HIRA MIS12 TBP
M2	mRNA catabolic process	GO:0006402	0.00019444784859511412	10	NCBP2 NPM1 NCBP1 HNRNPC RBM8A SSB DDX5 HNRNPU DHX9 EIF3E
M2	sister chromatid segregation	GO:0000819	0.0005828346058110847	10	RIOK2 SMC3 KPNB1 RAD21 PDS5A RAN HNRNPU NAA50 MIS12 HDAC8
M2	regulation of response to DNA damage stimulus	GO:2001020	0.0011873951441395837	10	THOC1 MYC UBE2N DEK HMGB1 BRCC3 RINT1 KDM1A DDX5 DHX9
M2	positive regulation of proteolysis	GO:0045862	0.009707796329236008	10	PDCD6 MYC SART3 COP1 HMGB1 RBX1 SUMO1 SUMO2 DDX3X HDAC2
M2	proteasomal protein catabolic process	GO:0010498	0.012990010597063329	10	TAF9 CUL4A SKP1 CUL1 COP1 ERCC8 SUMO1 PSMF1 SUMO2 RBX1
M2	viral process	GO:0016032	0.017883531925918617	10	RRP1B SMC3 HACD3 RRAGA DENR SSB DDX3X MCTS1 SNW1 DHX9
M2	ubiquitin-dependent protein catabolic process	GO:0006511	0.024543719193480976	10	TAF9 CUL4A SKP1 CUL1 COP1 ERCC8 SUMO1 PSMF1 SUMO2 RBX1
M2	regulation of DNA binding transcription factor activity	GO:0051090	0.025341754528562972	10	TAF12 NPM1 UBE2N COPS5 SUMO1 KDM1A PRDX3 HDAC2 CHUK DHX9
M2	modification-dependent protein catabolic process	GO:0019941	0.02569318109537464	10	TAF9 CUL4A SKP1 CUL1 COP1 ERCC8 SUMO1 PSMF1 SUMO2 RBX1
M2	modification-dependent macromolecule catabolic process	GO:0043632	0.027205618820331425	10	TAF9 CUL4A SKP1 CUL1 COP1 ERCC8 SUMO1 PSMF1 SUMO2 RBX1
M2	regulation of mitotic cell cycle	GO:0007346	0.03422376712280617	10	RAE1 RIOK2 SMC3 ASNS NBN RINT1 DDX3X ERCC3 HNRNPU BRD7
M2	protein-DNA complex assembly	GO:0065004	0.00002787924304456062	9	SART3 NPM1 TERF1 RBBP4 HAT1 HMGB1 HIRA MIS12 TBP
M2	ribosome biogenesis	GO:0042254	0.00016307829955095485	9	DDX47 C1QBP RIOK2 NOL11 UTP15 RAN DDX3X XPO1 DIMT1
M2	ncRNA processing	GO:0034470	0.004049171262737452	9	DDX47 RIOK2 NOL11 UTP15 SSB DDX1 POP4 DIMT1 PRKRA
M2	double-strand break repair	GO:0006302	0.004494423840985299	9	XRCC5 UBE2N DEK NBN BRCC3 KDM1A SFPQ DDX1 RAD50
M2	macromolecule methylation	GO:0043414	0.006952506536432662	9	SNRPD3 WDR82 CHTOP EED GSPT1 SUZ12 SNW1 DIMT1 WDR61
M2	establishment of protein localization to organelle	GO:0072594	0.00970815719471571	9	IPO5 TERF1 AGK SRP14 CCT6A RAN HSPA8 HK2 KPNB1
M2	proteasome-mediated ubiquitin-dependent protein catabolic process	GO:0043161	0.010596648367312052	9	TAF9 CUL4A SKP1 COP1 CUL1 ERCC8 SUMO1 SUMO2 RBX1
M2	methylation	GO:0032259	0.010596648367312052	9	SNRPD3 WDR82 CHTOP EED GSPT1 SUZ12 SNW1 DIMT1 WDR61
M2	mitotic nuclear division	GO:0140014	0.011253600715560167	9	RIOK2 SMC3 BCCIP PDS5A RAN HNRNPU NAA50 MIS12 KPNB1
M2	nuclear division	GO:0000280	0.013170044139369303	9	RIOK2 SMC3 BCCIP PDS5A RAN HNRNPU NAA50 MIS12 KPNB1
M2	response to radiation	GO:0009314	0.016075488916582517	9	XRCC5 MYC NPM1 COP1 ERCC8 BRCC3 ERCC3 KDM1A UBE2A
M2	negative regulation of cell differentiation	GO:0045596	0.017182060052042685	9	MYC LEO1 HMGB1 HSPA9 SUZ12 IQCB1 HNRNPU WDR61 SRSF6
M2	ncRNA metabolic process	GO:0034660	0.02244787208041703	9	DDX47 RIOK2 NOL11 UTP15 SSB DDX1 POP4 DIMT1 PRKRA
M2	organelle fission	GO:0048285	0.02244787208041703	9	RIOK2 SMC3 BCCIP PDS5A RAN HNRNPU NAA50 MIS12 KPNB1
M2	regulation of binding	GO:0051098	0.02659944386791452	9	HMGB1 RAN SUMO1 NCBP1 SUMO3 KDM1A DHX9 HDAC8 EIF3E
M2	cell cycle phase transition	GO:0044770	0.029025737043480916	9	NPM1 RIOK2 NBN BRCC3 RINT1 DDX3X ERCC3 TAF2 BRD7
M2	translational initiation	GO:0006413	0.00021014623008276133	8	NCBP2 NPM1 NCBP1 DENR DDX3X MCTS1 EIF3H EIF3E
M2	regulation of chromatin organization	GO:1902275	0.001284568020012124	8	SART3 UBE2N CHTOP KDM1A HNRNPU SNW1 WDR61 BRD7
M2	negative regulation of DNA metabolic process	GO:0051053	0.0018508591598996335	8	XRCC5 TERF1 SMC3 NBN PDS5A HNRNPC HNRNPU RAD50
M2	DNA biosynthetic process	GO:0071897	0.0027176486747595265	8	XRCC5 MYC TERF1 PTGES3 CCT6A HNRNPC HNRNPU RAD50
M2	protein methylation	GO:0006479	0.003489782272123148	8	SNRPD3 WDR82 CHTOP EED GSPT1 SUZ12 SNW1 WDR61
M2	protein alkylation	GO:0008213	0.003489782272123148	8	SNRPD3 WDR82 CHTOP EED GSPT1 SUZ12 SNW1 WDR61
M2	regulation of translation	GO:0006417	0.014784152828677795	8	NCBP2 NPM1 PAIP1 NCBP1 HNRNPD DDX3X DHX9 EIF3E
M2	intrinsic apoptotic signaling pathway	GO:0097193	0.016251739456526436	8	NONO OPA1 YBX3 KDM1A SFPQ DDX3X DDX5 SNW1
M2	regulation of cell cycle phase transition	GO:1901987	0.016924670907108138	8	NPM1 RIOK2 NBN BRCC3 RINT1 DDX3X ERCC3 BRD7
M2	regulation of cellular amide metabolic process	GO:0034248	0.025480503573046414	8	NCBP2 NPM1 PAIP1 NCBP1 HNRNPD DDX3X DHX9 EIF3E
M2	regulation of protein stability	GO:0031647	0.032202339882053815	8	TAF9 CCNH PTGES3 CCT6A SUMO1 HSPA8 HDAC8 PRKRA
M2	negative regulation of organelle organization	GO:0010639	0.036557600680274006	8	XRCC5 TERF1 NPM1 NBN HNRNPC OPA1 HNRNPU RAD50
M2	regulation of alternative mRNA splicing, via spliceosome	GO:0000381	0.000013804372579653797	7	TRA2B SAP18 RBM8A RBMX DDX5 HNRNPU SRSF6
M2	positive regulation of mRNA metabolic process	GO:1903313	0.00010422630710419288	7	NUP98 LEO1 TRA2B NCBP2 NUDT21 NCBP1 SNW1
M2	negative regulation of mRNA metabolic process	GO:1903312	0.00018190010600332664	7	SRSF7 C1QBP SAP18 HNRNPC HNRNPU DHX9 SRSF6
M2	positive regulation of histone modification	GO:0031058	0.0002918554925225054	7	SART3 UBE2N CHTOP KDM1A SNW1 WDR61 BRD7
M2	telomere maintenance via telomerase	GO:0007004	0.0004442703713215257	7	XRCC5 TERF1 PTGES3 CCT6A HNRNPC HNRNPU RAD50
M2	positive regulation of chromatin organization	GO:1905269	0.0006023120647986063	7	SART3 UBE2N CHTOP KDM1A SNW1 WDR61 BRD7
M2	telomere maintenance via telomere lengthening	GO:0010833	0.0009130314230560593	7	XRCC5 TERF1 PTGES3 CCT6A HNRNPC HNRNPU RAD50
M2	RNA-dependent DNA biosynthetic process	GO:0006278	0.0010583016494976666	7	XRCC5 TERF1 PTGES3 CCT6A HNRNPC HNRNPU RAD50
M2	regulation of histone modification	GO:0031056	0.0019421709152967412	7	SART3 UBE2N CHTOP KDM1A SNW1 WDR61 BRD7
M2	RNA phosphodiester bond hydrolysis	GO:0090501	0.0022191859298401947	7	NCBP2 NPM1 NUDT21 ABCE1 NCBP1 XRN2 POP4
M2	regulation of DNA biosynthetic process	GO:2000278	0.002860889726233619	7	XRCC5 MYC TERF1 PTGES3 CCT6A HNRNPC HNRNPU
M2	histone acetylation	GO:0016573	0.00884432429412371	7	TAF9 TAF12 ELP3 HAT1 TAF5L NAA50 BRD7
M2	internal peptidyl-lysine acetylation	GO:0018393	0.010200255672095569	7	TAF9 TAF12 ELP3 HAT1 TAF5L NAA50 BRD7
M2	mitotic sister chromatid segregation	GO:0000070	0.010532617395917019	7	RIOK2 PDS5A RAN HNRNPU NAA50 MIS12 KPNB1
M2	internal protein amino acid acetylation	GO:0006475	0.011253600715560167	7	TAF9 TAF12 ELP3 HAT1 TAF5L NAA50 BRD7
M2	peptidyl-lysine acetylation	GO:0018394	0.0115757464327731	7	TAF9 TAF12 ELP3 HAT1 TAF5L NAA50 BRD7
M2	positive regulation of multi-organism process	GO:0043902	0.014644587516180056	7	RRP1B C1QBP SMC3 HACD3 DDX3X SNW1 DHX9
M2	protein acetylation	GO:0006473	0.02119231279128869	7	TAF9 TAF12 ELP3 HAT1 TAF5L NAA50 BRD7
M2	establishment of organelle localization	GO:0051656	0.025190147141075064	7	PDCD6 RIOK2 RAN HNRNPU XPO1 MIS12 KPNB1
M2	negative regulation of cellular catabolic process	GO:0031330	0.027229304572188313	7	TAF9 DHX36 RRAGA HNRNPC PSMF1 HNRNPU DHX9
M2	positive regulation of DNA binding transcription factor activity	GO:0051091	0.035946406234193956	7	TAF12 NPM1 UBE2N COPS5 KDM1A PRDX3 DHX9
M2	protein acylation	GO:0043543	0.040132347502786665	7	TAF9 TAF12 ELP3 HAT1 TAF5L NAA50 BRD7
M2	response to oxidative stress	GO:0006979	0.04296543151713184	7	ERCC8 NONO ERCC3 STK26 SFPQ PRDX3 CHUK
M2	negative regulation of catabolic process	GO:0009895	0.04296543151713184	7	TAF9 DHX36 RRAGA HNRNPC PSMF1 HNRNPU DHX9
M2	spliceosomal snRNP assembly	GO:0000387	0.00012153095501933702	6	SART3 SNRPD1 PRPF3 SNRPD3 DDX20 CLNS1A
M2	negative regulation of telomere maintenance	GO:0032205	0.0002918554925225054	6	XRCC5 TERF1 NBN HNRNPC HNRNPU RAD50
M2	DNA duplex unwinding	GO:0032508	0.00033415723883277015	6	NBN DDX1 DDX3X ERCC3 DHX9 RAD50
M2	DNA geometric change	GO:0032392	0.0007350650595180256	6	NBN DDX1 DDX3X ERCC3 DHX9 RAD50
M2	positive regulation of telomere maintenance	GO:0032206	0.0008997119352906	6	XRCC5 DHX36 NBN CCT6A GNL3 RAD50
M2	RNA 3'-end processing	GO:0031123	0.000979033309452297	6	LEO1 NCBP2 NUDT21 NCBP1 SSB CPSF2
M2	nuclear-transcribed mRNA catabolic process	GO:0000956	0.003448124689206813	6	NCBP2 NCBP1 RBM8A SSB DDX5 EIF3E
M2	positive regulation of translation	GO:0045727	0.003448124689206813	6	NPM1 PAIP1 HNRNPD DDX3X DHX9 EIF3E
M2	viral gene expression	GO:0019080	0.003448124689206813	6	RRP1B DENR SSB MCTS1 SNW1 DHX9
M2	positive regulation of response to DNA damage stimulus	GO:2001022	0.005408925406540037	6	MYC UBE2N HMGB1 BRCC3 DDX5 DHX9
M2	positive regulation of cellular amide metabolic process	GO:0034250	0.006332797220431848	6	NPM1 PAIP1 HNRNPD DDX3X DHX9 EIF3E
M2	positive regulation of viral process	GO:0048524	0.009740641273106152	6	RRP1B SMC3 HACD3 DDX3X SNW1 DHX9
M2	histone methylation	GO:0016571	0.011416383069438587	6	WDR82 CHTOP EED SUZ12 SNW1 WDR61
M2	regulation of DNA repair	GO:0006282	0.011808506225570427	6	UBE2N DEK HMGB1 BRCC3 KDM1A DHX9
M2	negative regulation of chromosome organization	GO:2001251	0.013378879838908675	6	XRCC5 TERF1 NBN HNRNPC HNRNPU RAD50
M2	regulation of intrinsic apoptotic signaling pathway	GO:2001242	0.018994704729335208	6	NONO OPA1 YBX3 KDM1A SFPQ DDX3X
M2	response to UV	GO:0009411	0.02017507446992689	6	MYC NPM1 ERCC8 ERCC3 KDM1A UBE2A
M2	regulation of proteasomal protein catabolic process	GO:0061136	0.021951752863774193	6	TAF9 COP1 SUMO1 PSMF1 SUMO2 RBX1
M2	DNA replication	GO:0006260	0.02347679717682276	6	THOC1 NUP98 TERF1 SMC3 PDS5A DHX9
M2	activation of innate immune response	GO:0002218	0.024186776603901002	6	XRCC5 C1QBP NONO HMGB1 SFPQ MATR3
M2	DNA recombination	GO:0006310	0.026040232808588006	6	THOC1 UBE2N HMGB1 KDM1A SFPQ RAD50
M2	protein modification by small protein removal	GO:0070646	0.02833537492015396	6	COPS4 SART3 COPS8 COPS5 BRCC3 UCHL3
M2	positive regulation of binding	GO:0051099	0.029418924259024787	6	HMGB1 RAN NCBP1 DHX9 HDAC8 EIF3E
M2	response to light stimulus	GO:0009416	0.031046165784407654	6	MYC NPM1 ERCC8 ERCC3 KDM1A UBE2A
M2	regulation of hemopoiesis	GO:1903706	0.03713301004206336	6	MYC LEO1 HMGB1 HSPA9 NKAP WDR61
M2	regulation of proteolysis involved in cellular protein catabolic process	GO:1903050	0.03800294073888904	6	TAF9 COP1 SUMO1 PSMF1 SUMO2 RBX1
M2	protein stabilization	GO:0050821	0.04027505818671465	6	TAF9 CCNH PTGES3 CCT6A SUMO1 PRKRA
M2	regulation of cysteine-type endopeptidase activity involved in apoptotic process	GO:0043281	0.04570370541316984	6	PDCD6 MYC PAK2 HMGB1 DDX3X PRDX3
M2	regulation of mitotic cell cycle phase transition	GO:1901990	0.04774925579811007	6	RIOK2 NBN RINT1 DDX3X ERCC3 BRD7
M2	positive regulation of innate immune response	GO:0045089	0.048539455948938375	6	XRCC5 C1QBP NONO HMGB1 SFPQ MATR3
M2	negative regulation of cell cycle process	GO:0010948	0.049371213150460544	6	NPM1 SMC3 NBN BRCC3 RINT1 BRD7
M2	regulation of DNA-templated transcription, elongation	GO:0032784	0.0007489810231304765	5	THOC1 LEO1 RTF1 HNRNPU WDR61
M2	DNA-templated transcription, elongation	GO:0006354	0.000979033309452297	5	THOC1 LEO1 RTF1 HNRNPU WDR61
M2	mRNA 3'-end processing	GO:0031124	0.0015170380968931223	5	LEO1 NCBP2 NUDT21 NCBP1 CPSF2
M2	mRNA export from nucleus	GO:0006406	0.002214199160629121	5	THOC1 SARNP NCBP1 THOC7 CHTOP
M2	mRNA-containing ribonucleoprotein complex export from nucleus	GO:0071427	0.002214199160629121	5	THOC1 SARNP NCBP1 THOC7 CHTOP
M2	nucleosome assembly	GO:0006334	0.0024915671510364473	5	NPM1 SART3 RBBP4 HAT1 HIRA
M2	mRNA transport	GO:0051028	0.0030741053004442634	5	THOC1 SARNP NCBP1 THOC7 CHTOP
M2	sister chromatid cohesion	GO:0007062	0.0034406070829071556	5	SMC3 RAD21 PDS5A NAA50 HDAC8
M2	histone ubiquitination	GO:0016574	0.004078202391865434	5	LEO1 SKP1 UBE2N KDM1A UBE2A
M2	regulation of telomere maintenance via telomerase	GO:0032210	0.007044563772069937	5	XRCC5 TERF1 CCT6A HNRNPC HNRNPU
M2	regulation of RNA stability	GO:0043487	0.007044563772069937	5	NPM1 DHX36 HNRNPC HNRNPU DHX9
M2	negative regulation of hemopoiesis	GO:1903707	0.007558734394833315	5	MYC LEO1 HMGB1 HSPA9 WDR61
M2	chromatin assembly	GO:0031497	0.008454355351719848	5	SART3 NPM1 RBBP4 HAT1 HIRA
M2	regulation of telomere maintenance via telomere lengthening	GO:1904356	0.010110571770404354	5	XRCC5 TERF1 CCT6A HNRNPC HNRNPU
M2	DNA-templated transcription, initiation	GO:0006352	0.010596648367312052	5	TAF12 HMGB1 TFAM TAF2 TBP
M2	nucleosome organization	GO:0034728	0.010596648367312052	5	NPM1 SART3 RBBP4 HAT1 HIRA
M2	rRNA processing	GO:0006364	0.011722263977314538	5	DDX47 RIOK2 NOL11 UTP15 DIMT1
M2	negative regulation of intrinsic apoptotic signaling pathway	GO:2001243	0.014608981880512467	5	NONO OPA1 YBX3 KDM1A DDX3X
M2	regulation of proteasomal ubiquitin-dependent protein catabolic process	GO:0032434	0.017245062773161294	5	TAF9 COP1 SUMO1 SUMO2 RBX1
M2	histone lysine methylation	GO:0034968	0.0187648094226653	5	WDR82 EED SUZ12 SNW1 WDR61
M2	DNA packaging	GO:0006323	0.019580449107736226	5	NPM1 SART3 RBBP4 HAT1 HIRA
M2	chromatin assembly or disassembly	GO:0006333	0.020320735891464974	5	NPM1 SART3 RBBP4 HAT1 HIRA
M2	protein localization to chromosome	GO:0034502	0.021830651928787692	5	HDAC8 TERF1 CCT6A GNL3 RAD21
M2	signal transduction in response to DNA damage	GO:0042770	0.022652707406383855	5	BRCC3 RINT1 KDM1A DDX5 CDC5L
M2	DNA damage checkpoint	GO:0000077	0.02376438836388506	5	THOC1 NBN BRCC3 RINT1 CDC5L
M2	DNA integrity checkpoint	GO:0031570	0.026904683139177682	5	THOC1 NBN BRCC3 RINT1 CDC5L
M2	peptidyl-lysine methylation	GO:0018022	0.028031586597311742	5	WDR82 EED SUZ12 SNW1 WDR61
M2	cell cycle G2/M phase transition	GO:0044839	0.028894933016507553	5	NPM1 NBN BRCC3 RINT1 TAF2
M2	rRNA metabolic process	GO:0016072	0.028894933016507553	5	DDX47 RIOK2 NOL11 UTP15 DIMT1
M2	mitotic spindle organization	GO:0007052	0.030508651343917316	5	RAE1 SMC3 BCCIP HNRNPU KPNB1
M2	response to ionizing radiation	GO:0010212	0.03237923502980205	5	XRCC5 MYC COP1 BRCC3 KDM1A
M2	regulation of ubiquitin-dependent protein catabolic process	GO:2000058	0.033541132766078945	5	TAF9 COP1 SUMO1 SUMO2 RBX1
M2	positive regulation of protein modification by small protein conjugation or removal	GO:1903322	0.038244070207907724	5	PDCD6 SART3 UBE2N GNL3 KDM1A
M2	microtubule cytoskeleton organization involved in mitosis	GO:1902850	0.038244070207907724	5	RAE1 SMC3 BCCIP HNRNPU KPNB1
M2	purine ribonucleoside triphosphate metabolic process	GO:0009205	0.03931097336528646	5	RAN HSPA8 OPA1 GNAI3 ATP5PO
M2	ribonucleoside triphosphate metabolic process	GO:0009199	0.04027505818671465	5	RAN HSPA8 OPA1 GNAI3 ATP5PO
M2	purine nucleoside triphosphate metabolic process	GO:0009144	0.042623930909183455	5	RAN HSPA8 OPA1 GNAI3 ATP5PO
M2	protein localization to cytoplasmic stress granule	GO:1903608	0.00008110389065986063	4	DDX1 DHX9 SSB DDX3X
M2	positive regulation of mRNA 3'-end processing	GO:0031442	0.00008110389065986063	4	LEO1 NUDT21 NCBP2 NCBP1
M2	positive regulation of mRNA splicing, via spliceosome	GO:0048026	0.00023248125512542254	4	NUP98 TRA2B NCBP1 SNW1
M2	negative regulation of mRNA splicing, via spliceosome	GO:0048025	0.0003473348628312594	4	SRSF7 C1QBP SAP18 SRSF6
M2	viral translation	GO:0019081	0.0008671663015891965	4	MCTS1 DENR DHX9 SSB
M2	negative regulation of RNA splicing	GO:0033119	0.0010833188747600795	4	SRSF7 C1QBP SAP18 SRSF6
M2	regulation of transcription elongation from RNA polymerase II promoter	GO:0034243	0.0010833188747600795	4	RTF1 LEO1 HNRNPU WDR61
M2	negative regulation of mRNA processing	GO:0050686	0.0020937444498216494	4	SRSF7 C1QBP SAP18 SRSF6
M2	regulation of mRNA 3'-end processing	GO:0031440	0.0020937444498216494	4	LEO1 NUDT21 NCBP2 NCBP1
M2	inner mitochondrial membrane organization	GO:0007007	0.0020937444498216494	4	OPA1 IMMT AGK CHCHD3
M2	regulation of nuclease activity	GO:0032069	0.002502534428060184	4	TERF1 HMGB1 ABCE1 NPM1
M2	positive regulation of DNA-templated transcription, elongation	GO:0032786	0.002502534428060184	4	THOC1 LEO1 RTF1 WDR61
M2	transcription elongation from RNA polymerase II promoter	GO:0006368	0.002966062542057575	4	RTF1 LEO1 HNRNPU WDR61
M2	positive regulation of RNA splicing	GO:0033120	0.003489782272123148	4	NUP98 TRA2B NCBP1 SNW1
M2	nuclear-transcribed mRNA catabolic process, nonsense-mediated decay	GO:0000184	0.003970952130404078	4	EIF3E RBM8A NCBP2 NCBP1
M2	RNA stabilization	GO:0043489	0.0058262860385542145	4	HNRNPU DHX36 DHX9 HNRNPC
M2	negative regulation of myeloid cell differentiation	GO:0045638	0.010971850967446423	4	WDR61 MYC HSPA9 LEO1
M2	negative regulation of RNA catabolic process	GO:1902369	0.010971850967446423	4	HNRNPU DHX36 DHX9 HNRNPC
M2	protein sumoylation	GO:0016925	0.010971850967446423	4	SUMO2 GNL3 SUMO3 SUMO1
M2	transcription initiation from RNA polymerase II promoter	GO:0006367	0.011708931646058917	4	TAF2 HMGB1 TAF12 TBP
M2	regulation of translational initiation	GO:0006446	0.0187648094226653	4	DDX3X NCBP2 NPM1 NCBP1
M2	positive regulation of proteasomal ubiquitin-dependent protein catabolic process	GO:0032436	0.0187648094226653	4	SUMO2 RBX1 SUMO1 COP1
M2	regulation of mRNA stability	GO:0043488	0.020997760044779618	4	HNRNPU DHX9 NPM1 HNRNPC
M2	positive regulation of DNA repair	GO:0045739	0.02186777829529823	4	BRCC3 HMGB1 DHX9 UBE2N
M2	mitotic spindle assembly	GO:0090307	0.0242659907919412	4	HNRNPU KPNB1 SMC3 BCCIP
M2	protein folding	GO:0006457	0.025457627151992797	4	PTGES3 PFDN1 HSPA8 FKBP5
M2	positive regulation of ubiquitin-dependent protein catabolic process	GO:2000060	0.026446573002141278	4	SUMO2 RBX1 SUMO1 COP1
M2	histone H3 acetylation	GO:0043966	0.029074355894338207	4	TAF9 TAF5L TAF12 ELP3
M2	positive regulation of DNA biosynthetic process	GO:2000573	0.029074355894338207	4	XRCC5 MYC PTGES3 CCT6A
M2	regulation of sister chromatid segregation	GO:0033045	0.031718020961233995	4	HNRNPU RIOK2 RAD21 HDAC8
M2	protein monoubiquitination	GO:0006513	0.03281511577230504	4	PDCD6 LEO1 RBX1 SKP1
M2	positive regulation of proteasomal protein catabolic process	GO:1901800	0.03281511577230504	4	SUMO2 RBX1 SUMO1 COP1
M2	cellular response to dsRNA	GO:0071359	0.033968357478504733	4	PRKRA DHX9 NPM1 DDX5
M2	regulation of DNA replication	GO:0006275	0.033968357478504733	4	DHX9 PDS5A TERF1 SMC3
M2	regulation of cell cycle G2/M phase transition	GO:1902749	0.036695223302481254	4	BRCC3 RINT1 NBN NPM1
M2	mitochondrial membrane organization	GO:0007006	0.038149286050636985	4	OPA1 IMMT AGK CHCHD3
M2	response to dsRNA	GO:0043331	0.042393398487639525	4	PRKRA DHX9 NPM1 DDX5
M2	positive regulation of proteolysis involved in cellular protein catabolic process	GO:1903052	0.04388990660992008	4	SUMO2 RBX1 SUMO1 COP1
M2	regulation of mRNA catabolic process	GO:0061013	0.045381324542595566	4	HNRNPU DHX9 NPM1 HNRNPC
M2	ribosomal small subunit export from nucleus	GO:0000056	0.00042744504610741615	3	RIOK2 XPO1 RAN
M2	ribosomal subunit export from nucleus	GO:0000054	0.0008536914418378076	3	RIOK2 XPO1 RAN
M2	ribosome localization	GO:0033750	0.0008536914418378076	3	RIOK2 XPO1 RAN
M2	interferon-alpha secretion	GO:0072642	0.001414096371096605	3	DHX36 CHUK DHX9
M2	regulation of interferon-alpha secretion	GO:1902739	0.001414096371096605	3	DHX36 CHUK DHX9
M2	positive regulation of interferon-alpha secretion	GO:1902741	0.001414096371096605	3	DHX36 CHUK DHX9
M2	pre-mRNA cleavage required for polyadenylation	GO:0098789	0.001414096371096605	3	NUDT21 NCBP2 NCBP1
M2	rRNA-containing ribonucleoprotein complex export from nucleus	GO:0071428	0.001414096371096605	3	XPO1 RAN RIOK2
M2	type I interferon secretion	GO:0072641	0.002195274197498504	3	DHX36 CHUK DHX9
M2	mRNA cleavage involved in mRNA processing	GO:0098787	0.002195274197498504	3	NUDT21 NCBP2 NCBP1
M2	RNA secondary structure unwinding	GO:0010501	0.003091506052130444	3	DHX36 DHX9 DDX3X
M2	mRNA cleavage	GO:0006379	0.00409128784083205	3	NUDT21 NCBP2 NCBP1
M2	positive regulation of ribosome biogenesis	GO:0090070	0.00409128784083205	3	DIMT1 RIOK2 UTP15
M2	positive regulation of rRNA processing	GO:2000234	0.00409128784083205	3	DIMT1 RIOK2 UTP15
M2	IRES-dependent viral translational initiation	GO:0075522	0.005289029809607103	3	MCTS1 DENR SSB
M2	positive regulation of transcription elongation from RNA polymerase II promoter	GO:0032968	0.005289029809607103	3	RTF1 LEO1 WDR61
M2	protein deneddylation	GO:0000338	0.005289029809607103	3	COPS8 COPS4 COPS5
M2	regulation of ribosome biogenesis	GO:0090069	0.0064033645263408025	3	DIMT1 RIOK2 UTP15
M2	regulation of rRNA processing	GO:2000232	0.0064033645263408025	3	DIMT1 RIOK2 UTP15
M2	GTP metabolic process	GO:0046039	0.007842093677185096	3	OPA1 RAN GNAI3
M2	DNA replication-independent nucleosome assembly	GO:0006336	0.00915197477104438	3	RBBP4 HIRA HAT1
M2	DNA replication-independent nucleosome organization	GO:0034724	0.00915197477104438	3	HAT1 RBBP4 HIRA
M2	regulation of protein localization to chromosome, telomeric region	GO:1904814	0.010532617395917019	3	GNL3 CCT6A TERF1
M2	positive regulation of interferon-alpha production	GO:0032727	0.011808506225570427	3	DHX36 CHUK DHX9
M2	SCF-dependent proteasomal ubiquitin-dependent protein catabolic process	GO:0031146	0.01358584840630159	3	RBX1 SKP1 CUL1
M2	interferon-alpha production	GO:0032607	0.01690211925802308	3	DHX36 CHUK DHX9
M2	regulation of interferon-alpha production	GO:0032647	0.01690211925802308	3	DHX36 CHUK DHX9
M2	positive regulation of histone methylation	GO:0031062	0.0187648094226653	3	CHTOP SNW1 WDR61
M2	positive regulation of viral transcription	GO:0050434	0.0187648094226653	3	DHX9 SNW1 RRP1B
M2	guanosine-containing compound metabolic process	GO:1901068	0.0187648094226653	3	OPA1 RAN GNAI3
M2	negative regulation of telomere maintenance via telomerase	GO:0032211	0.0187648094226653	3	HNRNPU TERF1 HNRNPC
M2	mRNA stabilization	GO:0048255	0.020515221700149876	3	HNRNPU DHX9 HNRNPC
M2	negative regulation of DNA replication	GO:0008156	0.020515221700149876	3	PDS5A TERF1 SMC3
M2	response to gamma radiation	GO:0010332	0.02420473460086721	3	XRCC5 MYC KDM1A
[truncated: 1,529 more rows]

## Sheet: Table-4
Curated gene-disease associations from UNIPROT, CGI, ClinGen, Genomics England, CTD (human subset), PsyGeNET, and Orphanet.
[truncated: 448 more rows]

[truncated: 1 more sheets: Table-5]
